# Supplementary material for: Community composition and trophic mode diversity of fungi associated with fruiting body of medicinal Sanghuangporus vaninii
Source: BMC Microbiol. 2022 Oct 19;22:251. doi: 10.1186/s12866-022-02663-2 (PMC9580111; doi:10.1186/s12866-022-02663-2)
Supplement: Supplementary file 1 — Supplementary material 1: Table S1. Taxonomic classification of OTUs detected from Sanghuangporus vaninii fruiting body with total ITS rDNA read numbers. Table S2. The fungal OTUs associated with S. vaninii fruiting body were annotated into trophic modes. Table S3. Trophic modes annotation of associated fungi at genus level. Table S4. Trophic modes and their guilds annotation of fungi associated with S. vaninii fruiting body. [file 12866_2022_2663_MOESM1_ESM.xlsx]

## Sheet: Supplementary Information
BMC Microbiology Supplementary Information Community composition and trophic mode diversity of fungi associated with fruiting body of medicinal Sanghuangporus vaninii Yan-Jun Ma1*, Wei-Qian Gao1, Fan Zhang1, Xue-Tai Zhu1, Wei-Bao Kong1, Shi-Quan Niu1, Kun Gao1, Hong-Qin Yang1* 1 College of Life Sciences, Northwest Normal University, Lanzhou 730070, Gansu, China * mayjdyx@nwnu.edu.cn (Yan-Jun Ma),…

## Sheet: Table S1
Table S1 Taxonomic classification of OTUs detected from Sanghuangporus vaninii fruiting body with total ITS rDNA read numbers
OTU ID	SH1 Reads	SH2 Reads	SH3 Reads	Taxonomy
OTU1	33406	28128	31382	k__Fungi; p__Basidiomycota; c__Agaricomycetes; o__Hymenochaetales; f__Hymenochaetaceae; g__Phellinus
OTU10	231	271	156	k__Fungi; p__Ascomycota; c__Leotiomycetes; o__Helotiales; f__Pezizellaceae; g__Calycina
OTU100	28	96	40	k__Fungi; p__Ascomycota; c__Leotiomycetes; o__Helotiales; f__unclassified_Helotiales; g__unclassified_Helotiales
OTU1003	12	0	0	k__Fungi; p__Ascomycota; c__Pezizomycetes; o__Pezizales; f__Pezizaceae; g__unidentified
OTU101	54	33	21	k__Fungi; p__Ascomycota; c__Sordariomycetes; o__Hypocreales; f__Nectriaceae; g__Fusarium
OTU1015	13	1	0	k__Fungi; p__Ascomycota; c__Sordariomycetes; o__Trichosphaeriales; f__Trichosphaeriaceae; g__Nigrospora
OTU102	14	64	50	k__Fungi; p__Mucoromycota; c__Mucoromycetes; o__Mucorales; f__Rhizopodaceae; g__Rhizopus
OTU1026	4	7	4	k__Fungi; p__unclassified_Fungi; c__unclassified_Fungi; o__unclassified_Fungi; f__unclassified_Fungi; g__unclassified_Fungi
OTU103	84	49	104	k__Fungi; p__Ascomycota; c__Sordariomycetes; o__Microascales; f__Microascaceae; g__Microascus
OTU1031	7	6	0	k__Fungi; p__Ascomycota; c__Sordariomycetes; o__Sordariales; f__Chaetomiaceae; g__unclassified_Chaetomiaceae
OTU1033	1	10	1	k__Fungi; p__Basidiomycota; c__Agaricomycetes; o__unidentified; f__unidentified; g__unidentified
OTU104	45	48	53	k__Fungi; p__Ascomycota; c__Sordariomycetes; o__Sordariales; f__Chaetomiaceae; g__unclassified_Chaetomiaceae
OTU105	54	39	5	k__Fungi; p__Rozellomycota; c__Rozellomycotina_cls_Incertae_sedis; o__GS11; f__unidentified; g__unidentified
OTU1053	7	11	0	k__Fungi; p__Ascomycota; c__unclassified_Ascomycota; o__unclassified_Ascomycota; f__unclassified_Ascomycota; g__unclassified_Ascomycota
OTU1057	1	7	10	k__Fungi; p__Basidiomycota; c__Tremellomycetes; o__Tremellales; f__Bulleribasidiaceae; g__Dioszegia
OTU106	30	45	43	k__Fungi; p__Rozellomycota; c__unidentified; o__unidentified; f__unidentified; g__unidentified
OTU1064	0	17	15	k__Fungi; p__Basidiomycota; c__Agaricomycetes; o__Russulales; f__Russulaceae; g__Russula
OTU1065	29	59	46	k__Fungi; p__Ascomycota; c__Sordariomycetes; o__Hypocreales; f__Nectriaceae; g__Fusarium
OTU1066	3	9	0	k__Fungi; p__Ascomycota; c__Sordariomycetes; o__unclassified_Sordariomycetes; f__unclassified_Sordariomycetes; g__unclassified_Sordariomycetes
OTU107	37	27	44	k__Fungi; p__Rozellomycota; c__unidentified; o__unidentified; f__unidentified; g__unidentified
OTU1079	0	12	0	k__Fungi; p__Basidiomycota; c__Agaricomycetes; o__Agaricales; f__Bolbitiaceae; g__Pholiotina
OTU108	27	55	35	k__Fungi; p__Ascomycota; c__Archaeorhizomycetes; o__Archaeorhizomycetales; f__Archaeorhizomycetaceae; g__Archaeorhizomyces
OTU1085	2	2	10	k__Fungi; p__Ascomycota; c__Pezizomycetes; o__Pezizales; f__Pyronemataceae; g__unidentified
OTU1087	0	15	0	k__Fungi; p__Ascomycota; c__Dothideomycetes; o__Pleosporales; f__Neopyrenochaetaceae; g__Neopyrenochaeta
OTU109	10	71	29	k__Fungi; p__Rozellomycota; c__Rozellomycotina_cls_Incertae_sedis; o__GS11; f__unidentified; g__unidentified
OTU1094	0	2	14	k__Fungi; p__Mortierellomycota; c__Mortierellomycetes; o__Mortierellales; f__Mortierellaceae; g__Mortierella
OTU1096	0	13	6	k__Fungi; p__Ascomycota; c__Sordariomycetes; o__Glomerellales; f__Plectosphaerellaceae; g__unclassified_Plectosphaerellaceae
OTU1098	0	5	11	k__Fungi; p__Basidiomycota; c__Agaricomycetes; o__Agaricales; f__Tricholomataceae; g__Tricholoma
OTU11	405	116	341	k__Fungi; p__Ascomycota; c__Eurotiomycetes; o__Eurotiales; f__Trichocomaceae; g__Thermomyces
OTU110	9	31	24	k__Fungi; p__Basidiomycota; c__Agaricomycetes; o__Cantharellales; f__Ceratobasidiaceae; g__unclassified_Ceratobasidiaceae
OTU1101	0	11	6	k__Fungi; p__Basidiomycota; c__Agaricomycetes; o__Russulales; f__Russulaceae; g__Russula
OTU1107	3	0	15	k__Fungi; p__Ascomycota; c__Orbiliomycetes; o__unidentified; f__unidentified; g__unidentified
OTU111	52	43	34	k__Fungi; p__Ascomycota; c__Leotiomycetes; o__Helotiales; f__Helotiaceae; g__Tetracladium
OTU1114	0	4	13	k__Fungi; p__Ascomycota; c__Sordariomycetes; o__Sordariales; f__Chaetomiaceae; g__unclassified_Chaetomiaceae
OTU112	28	25	14	k__Fungi; p__Basidiomycota; c__Agaricomycetes; o__Boletales; f__Sclerodermataceae; g__Scleroderma
OTU113	40	16	11	k__Fungi; p__Ascomycota; c__Dothideomycetes; o__Pleosporales; f__Didymosphaeriaceae; g__unclassified_Didymosphaeriaceae
OTU1134	3	5	6	k__Fungi; p__Basidiomycota; c__Agaricomycetes; o__Russulales; f__Russulaceae; g__Russula
OTU1136	0	8	6	k__Fungi; p__Ascomycota; c__Sordariomycetes; o__Microascales; f__Microascaceae; g__unclassified_Microascaceae
OTU114	26	14	36	k__Fungi; p__Basidiomycota; c__Tremellomycetes; o__Tremellales; f__Bulleribasidiaceae; g__Vishniacozyma
OTU1143	4	2	8	k__Fungi; p__Basidiomycota; c__Agaricomycetes; o__Atheliales; f__Atheliaceae; g__Athelia
OTU115	31	58	61	k__Fungi; p__Ascomycota; c__Sordariomycetes; o__Hypocreales; f__unclassified_Hypocreales; g__unclassified_Hypocreales
OTU116	16	22	22	k__Fungi; p__Mortierellomycota; c__Mortierellomycetes; o__Mortierellales; f__Mortierellaceae; g__Mortierella
OTU1162	5	0	9	k__Fungi; p__Zoopagomycota; c__Zoopagomycetes; o__Zoopagales; f__Piptocephalidaceae; g__Syncephalis
OTU1163	0	5	7	k__Fungi; p__Ascomycota; c__Leotiomycetes; o__Helotiales; f__Rutstroemiaceae; g__Clarireedia
OTU117	20	47	22	k__Fungi; p__Basidiomycota; c__Agaricomycetes; o__Agaricales; f__Amanitaceae; g__Amanita
OTU1174	10	2	0	k__Fungi; p__Ascomycota; c__Eurotiomycetes; o__unclassified_Eurotiomycetes; f__unclassified_Eurotiomycetes; g__unclassified_Eurotiomycetes
OTU1176	14	0	2	k__Fungi; p__Ascomycota; c__Leotiomycetes; o__Helotiales; f__Hyaloscyphaceae; g__Hyaloscypha
OTU118	11	23	21	k__Fungi; p__Basidiomycota; c__Agaricomycetes; o__Polyporales; f__Polyporaceae; g__Polyporus
OTU1188	5	0	12	k__Fungi; p__Ascomycota; c__Archaeorhizomycetes; o__Archaeorhizomycetales; f__Archaeorhizomycetaceae; g__Archaeorhizomyces
OTU119	32	67	6	k__Fungi; p__Basidiomycota; c__Agaricomycetes; o__Agaricales; f__Strophariaceae; g__Hypholoma
OTU1192	13	12	2	k__Fungi; p__Ascomycota; c__Saccharomycetes; o__Saccharomycetales; f__Phaffomycetaceae; g__Wickerhamomyces
OTU1196	8	0	21	k__Fungi; p__Basidiomycota; c__Agaricomycetes; o__Agaricales; f__unclassified_Agaricales; g__unclassified_Agaricales
OTU1199	6	0	7	k__Fungi; p__Chytridiomycota; c__unidentified; o__unidentified; f__unidentified; g__unidentified
OTU12	390	310	433	k__Fungi; p__Ascomycota; c__unclassified_Ascomycota; o__unclassified_Ascomycota; f__unclassified_Ascomycota; g__unclassified_Ascomycota
OTU120	30	20	9	k__Fungi; p__Ascomycota; c__Pezizomycetes; o__Pezizales; f__Ascobolaceae; g__Ascobolus
OTU1202	10	0	12	k__Fungi; p__Basidiomycota; c__Agaricomycetes; o__Cantharellales; f__Ceratobasidiaceae; g__Ceratobasidium
OTU1204	9	5	5	k__Fungi; p__Ascomycota; c__Sordariomycetes; o__Hypocreales; f__Hypocreaceae; g__Trichoderma
OTU1207	10	5	4	k__Fungi; p__Ascomycota; c__Sordariomycetes; o__Branch06; f__unidentified; g__unidentified
OTU1208	12	0	0	k__Fungi; p__Ascomycota; c__Sordariomycetes; o__Sordariales; f__Chaetomiaceae; g__Podospora
OTU121	34	30	82	k__Fungi; p__Ascomycota; c__Sordariomycetes; o__Hypocreales; f__Nectriaceae; g__Fusarium
OTU1219	8	4	2	k__Fungi; p__Chytridiomycota; c__Chytridiomycetes; o__Lobulomycetales; f__Lobulomycetaceae; g__Clydaea
OTU122	54	110	87	k__Fungi; p__Mortierellomycota; c__Mortierellomycetes; o__Mortierellales; f__Mortierellaceae; g__Mortierella
OTU1223	6	6	0	k__Fungi; p__Ascomycota; c__Sordariomycetes; o__Sordariales; f__Chaetomiaceae; g__Podospora
OTU1224	2	0	11	k__Fungi; p__Ascomycota; c__Saccharomycetes; o__Saccharomycetales; f__Saccharomycetaceae; g__Saccharomyces
OTU1225	5	12	0	k__Fungi; p__Ascomycota; c__Sordariomycetes; o__unclassified_Sordariomycetes; f__unclassified_Sordariomycetes; g__unclassified_Sordariomycetes
OTU123	30	29	49	k__Fungi; p__Olpidiomycota; c__Olpidiomycetes; o__Olpidiales; f__Olpidiaceae; g__Olpidium
OTU1232	3	13	0	k__Fungi; p__Basidiomycota; c__Agaricomycetes; o__Polyporales; f__Polyporaceae; g__Ganoderma
OTU1234	7	5	0	k__Fungi; p__Rozellomycota; c__unidentified; o__unidentified; f__unidentified; g__unidentified
OTU1236	5	7	0	k__Fungi; p__Basidiomycota; c__Agaricomycetes; o__Agaricales; f__Omphalotaceae; g__Mycetinis
OTU1237	35	102	81	k__Fungi; p__Basidiomycota; c__Agaricomycetes; o__Sebacinales; f__Serendipitaceae; g__unidentified
OTU124	26	30	9	k__Fungi; p__Chytridiomycota; c__unidentified; o__unidentified; f__unidentified; g__unidentified
OTU1240	5	9	0	k__Fungi; p__Chytridiomycota; c__Rhizophydiomycetes; o__Rhizophydiales; f__unidentified; g__unidentified
OTU1241	4	10	0	k__Fungi; p__Ascomycota; c__Eurotiomycetes; o__Chaetothyriales; f__unclassified_Chaetothyriales; g__unclassified_Chaetothyriales
OTU125	10	25	29	k__Fungi; p__Basidiomycota; c__Tremellomycetes; o__Filobasidiales; f__Filobasidiaceae; g__Filobasidium
OTU126	10	41	27	k__Fungi; p__Basidiomycota; c__Agaricomycetes; o__Agaricales; f__Clavariaceae; g__Clavulinopsis
OTU1262	0	13	0	k__Fungi; p__Ascomycota; c__Leotiomycetes; o__Helotiales; f__unclassified_Helotiales; g__unclassified_Helotiales
OTU1269	1	12	0	k__Fungi; p__Basidiomycota; c__Agaricomycetes; o__Agaricales; f__Strophariaceae; g__Galerina
OTU127	28	29	6	k__Fungi; p__Basidiomycota; c__Agaricomycetes; o__Atheliales; f__Atheliaceae; g__Byssocorticium
OTU128	63	16	13	k__Fungi; p__Ascomycota; c__Dothideomycetes; o__Pleosporales; f__Amniculicolaceae; g__unclassified_Amniculicolaceae
OTU1288	0	6	13	k__Fungi; p__Mortierellomycota; c__Mortierellomycetes; o__Mortierellales; f__Mortierellaceae; g__Mortierella
OTU129	24	48	28	k__Fungi; p__Basidiomycota; c__Agaricomycetes; o__Agaricales; f__Tricholomataceae; g__Laccaria
OTU1296	23748	20913	23454	k__Fungi; p__Basidiomycota; c__Agaricomycetes; o__Hymenochaetales; f__Hymenochaetaceae; g__Phellinus
OTU13	228	179	238	k__Fungi; p__Ascomycota; c__Sordariomycetes; o__Sordariales; f__Lasiosphaeriaceae; g__Podospora
OTU130	17	39	10	k__Fungi; p__Basidiomycota; c__Agaricomycetes; o__Agaricales; f__Clavariaceae; g__Clavulinopsis
OTU1300	2	7	8	k__Fungi; p__Ascomycota; c__Leotiomycetes; o__Helotiales; f__Mollisiaceae; g__Phialocephala
OTU1303	1	14	0	k__Fungi; p__Ascomycota; c__Sordariomycetes; o__unclassified_Sordariomycetes; f__unclassified_Sordariomycetes; g__unclassified_Sordariomycetes
OTU1307	4	13	0	k__Fungi; p__Ascomycota; c__Dothideomycetes; o__Pleosporales; f__Massarinaceae; g__Stagonospora
OTU131	3	52	7	k__Fungi; p__Basidiomycota; c__Agaricomycetes; o__Russulales; f__Russulaceae; g__Russula
OTU1312	3	7	4	k__Fungi; p__Basidiomycota; c__Agaricomycetes; o__Thelephorales; f__Thelephoraceae; g__unclassified_Thelephoraceae
OTU1315	0	5	8	k__Fungi; p__Basidiomycota; c__Agaricomycetes; o__Trechisporales; f__unidentified; g__unidentified
OTU1316	0	21	6	k__Fungi; p__Ascomycota; c__Eurotiomycetes; o__Eurotiales; f__Aspergillaceae; g__Aspergillus
OTU132	88	26	57	k__Fungi; p__Ascomycota; c__Leotiomycetes; o__Helotiales; f__Helotiaceae; g__Dimorphospora
OTU1321	0	14	0	k__Fungi; p__Ascomycota; c__Dothideomycetes; o__Venturiales; f__Sympoventuriaceae; g__Scolecobasidium
OTU133	15	35	22	k__Fungi; p__Ascomycota; c__Sordariomycetes; o__Hypocreales; f__Nectriaceae; g__Fusarium
OTU1339	1	16	3	k__Fungi; p__Mortierellomycota; c__Mortierellomycetes; o__Mortierellales; f__Mortierellaceae; g__Mortierella
OTU134	46	80	109	k__Fungi; p__Ascomycota; c__Sordariomycetes; o__Hypocreales; f__Hypocreaceae; g__Trichoderma
OTU135	0	48	13	k__Fungi; p__Ascomycota; c__Eurotiomycetes; o__Onygenales; f__Gymnoascaceae; g__unidentified
OTU1350	7	6	1	k__Fungi; p__unclassified_Fungi; c__unclassified_Fungi; o__unclassified_Fungi; f__unclassified_Fungi; g__unclassified_Fungi
OTU1357	5	0	7	k__Fungi; p__Basidiomycota; c__Agaricomycetes; o__Russulales; f__Russulaceae; g__Russula
OTU136	3	54	11	k__Fungi; p__Basidiomycota; c__unclassified_Basidiomycota; o__unclassified_Basidiomycota; f__unclassified_Basidiomycota; g__unclassified_Basidiomycota
OTU1365	0	0	13	k__Fungi; p__Ascomycota; c__unclassified_Ascomycota; o__unclassified_Ascomycota; f__unclassified_Ascomycota; g__unclassified_Ascomycota
OTU137	35	6	15	k__Fungi; p__Ascomycota; c__Sordariomycetes; o__Hypocreales; f__Hypocreales_fam_Incertae_sedis; g__Sarocladium
OTU1376	0	0	15	k__Fungi; p__Basidiomycota; c__Agaricomycetes; o__Sebacinales; f__Sebacinaceae; g__Sebacina
OTU138	60	9	13	k__Fungi; p__Basidiomycota; c__Tremellomycetes; o__Cystofilobasidiales; f__Mrakiaceae; g__Mrakia
OTU1381	1	4	9	k__Fungi; p__Rozellomycota; c__Rozellomycotina_cls_Incertae_sedis; o__GS11; f__unidentified; g__unidentified
OTU139	8	8	41	k__Fungi; p__Ascomycota; c__Leotiomycetes; o__Helotiales; f__Myxotrichaceae; g__Oidiodendron
OTU14	210	224	197	k__Fungi; p__Ascomycota; c__Sordariomycetes; o__Hypocreales; f__Nectriaceae; g__Fusarium
OTU140	24	21	0	k__Fungi; p__Basidiomycota; c__Exobasidiomycetes; o__Golubeviales; f__Golubeviaceae; g__Golubevia
OTU141	14	48	23	k__Fungi; p__Ascomycota; c__Leotiomycetes; o__Helotiales; f__Helotiaceae; g__Articulospora
OTU1410	0	0	12	k__Fungi; p__Basidiomycota; c__Agaricomycetes; o__Hymenochaetales; f__Hymenochaetaceae; g__Inonotus
OTU142	6	25	12	k__Fungi; p__Mortierellomycota; c__Mortierellomycetes; o__Mortierellales; f__Mortierellaceae; g__Mortierella
OTU1424	0	0	14	k__Fungi; p__Ascomycota; c__Pezizomycetes; o__Pezizales; f__Pyronemataceae; g__Humaria
OTU1427	0	1	11	k__Fungi; p__unclassified_Fungi; c__unclassified_Fungi; o__unclassified_Fungi; f__unclassified_Fungi; g__unclassified_Fungi
OTU143	33	61	0	k__Fungi; p__Ascomycota; c__Dothideomycetes; o__Mycosphaerellales; f__Mycosphaerellaceae; g__Zymoseptoria
OTU1430	1	7	8	k__Fungi; p__Ascomycota; c__Dothideomycetes; o__Cladosporiales; f__Cladosporiaceae; g__Cladosporium
OTU1433	9	6	9	k__Fungi; p__Ascomycota; c__Dothideomycetes; o__Pleosporales; f__Didymellaceae; g__unclassified_Didymellaceae
OTU1435	6	0	6	k__Fungi; p__Ascomycota; c__Dothideomycetes; o__unclassified_Dothideomycetes; f__unclassified_Dothideomycetes; g__unclassified_Dothideomycetes
OTU144	41	20	28	k__Fungi; p__Ascomycota; c__Sordariomycetes; o__Microascales; f__Microascaceae; g__Enterocarpus
OTU1440	0	2	10	k__Fungi; p__Ascomycota; c__Leotiomycetes; o__Helotiales; f__unidentified; g__unclassified_unidentified
OTU1442	1	4	9	k__Fungi; p__Mucoromycota; c__Mucoromycetes; o__Mucorales; f__Lichtheimiaceae; g__Lichtheimia
OTU145	11	52	78	k__Fungi; p__Basidiomycota; c__Agaricomycetes; o__Agaricales; f__Entolomataceae; g__Clitopilus
OTU146	121	133	139	k__Fungi; p__Ascomycota; c__Eurotiomycetes; o__Eurotiales; f__Aspergillaceae; g__Penicillium
OTU147	8	37	27	k__Fungi; p__Mortierellomycota; c__Mortierellomycetes; o__Mortierellales; f__Mortierellaceae; g__Mortierella
OTU1474	7	0	6	k__Fungi; p__Ascomycota; c__Dothideomycetes; o__Pleosporales; f__unclassified_Pleosporales; g__unclassified_Pleosporales
OTU148	29	20	15	k__Fungi; p__Ascomycota; c__Dothideomycetes; o__Pleosporales; f__Pyrenochaetopsidaceae; g__Pyrenochaetopsis
OTU149	62	106	62	k__Fungi; p__unclassified_Fungi; c__unclassified_Fungi; o__unclassified_Fungi; f__unclassified_Fungi; g__unclassified_Fungi
OTU15	171	260	103	k__Fungi; p__Ascomycota; c__Leotiomycetes; o__Helotiales; f__Sclerotiniaceae; g__Botryotinia
OTU150	16	6	21	k__Fungi; p__Ascomycota; c__Sordariomycetes; o__Hypocreales; f__unclassified_Hypocreales; g__unclassified_Hypocreales
OTU151	36	18	20	k__Fungi; p__Basidiomycota; c__unclassified_Basidiomycota; o__unclassified_Basidiomycota; f__unclassified_Basidiomycota; g__unclassified_Basidiomycota
OTU152	13	20	9	k__Fungi; p__Basidiomycota; c__Tremellomycetes; o__Cystofilobasidiales; f__unclassified_Cystofilobasidiales; g__unclassified_Cystofilobasidiales
OTU153	21	53	33	k__Fungi; p__Basidiomycota; c__Agaricomycetes; o__Agaricales; f__Physalacriaceae; g__Armillaria
OTU1534	7	11	0	k__Fungi; p__unclassified_Fungi; c__unclassified_Fungi; o__unclassified_Fungi; f__unclassified_Fungi; g__unclassified_Fungi
OTU154	20	26	0	k__Fungi; p__Ascomycota; c__Sordariomycetes; o__Sordariales; f__Lasiosphaeriaceae; g__Podospora
OTU155	13	25	10	k__Fungi; p__Basidiomycota; c__Agaricomycetes; o__Thelephorales; f__Thelephoraceae; g__Thelephora
OTU156	3	28	16	k__Fungi; p__Basidiomycota; c__Agaricomycetes; o__Agaricales; f__unclassified_Agaricales; g__unclassified_Agaricales
OTU1567	0	6	11	k__Fungi; p__Rozellomycota; c__unidentified; o__unidentified; f__unidentified; g__unidentified
OTU157	16	25	5	k__Fungi; p__Ascomycota; c__Dothideomycetes; o__Pleosporales; f__Pleosporaceae; g__Curvularia
OTU158	5	18	39	k__Fungi; p__Ascomycota; c__Dothideomycetes; o__Pleosporales; f__Didymellaceae; g__Epicoccum
OTU1582	0	11	2	k__Fungi; p__Ascomycota; c__Eurotiomycetes; o__Chaetothyriales; f__Herpotrichiellaceae; g__Exophiala
OTU1587	1	15	0	k__Fungi; p__unclassified_Fungi; c__unclassified_Fungi; o__unclassified_Fungi; f__unclassified_Fungi; g__unclassified_Fungi
OTU1588	0	16	0	k__Fungi; p__unclassified_Fungi; c__unclassified_Fungi; o__unclassified_Fungi; f__unclassified_Fungi; g__unclassified_Fungi
OTU159	10	20	20	k__Fungi; p__Ascomycota; c__Dothideomycetes; o__Mycosphaerellales; f__Mycosphaerellaceae; g__unclassified_Mycosphaerellaceae
OTU1592	0	8	4	k__Fungi; p__Mortierellomycota; c__Mortierellomycetes; o__Mortierellales; f__unclassified_Mortierellales; g__unclassified_Mortierellales
OTU1594	3	11	0	k__Fungi; p__Ascomycota; c__Pezizomycetes; o__Pezizales; f__Pezizaceae; g__unidentified
OTU16	232	158	238	k__Fungi; p__Ascomycota; c__Sordariomycetes; o__Annulatascales; f__Annulatascaceae; g__Submersisphaeria
OTU160	17	28	10	k__Fungi; p__Ascomycota; c__Sordariomycetes; o__Hypocreales; f__Nectriaceae; g__Cylindrocladiella
OTU161	19	24	6	k__Fungi; p__Basidiomycota; c__Agaricomycetes; o__Tremellodendropsidales; f__unidentified; g__unidentified
OTU162	37	36	15	k__Fungi; p__Ascomycota; c__Saccharomycetes; o__Saccharomycetales; f__Debaryomycetaceae; g__Debaryomyces
OTU1621	0	6	6	k__Fungi; p__Basidiomycota; c__unclassified_Basidiomycota; o__unclassified_Basidiomycota; f__unclassified_Basidiomycota; g__unclassified_Basidiomycota
OTU1627	2	10	2	k__Fungi; p__Rozellomycota; c__unidentified; o__unidentified; f__unidentified; g__unidentified
OTU163	17	36	17	k__Fungi; p__Basidiomycota; c__Agaricomycetes; o__Cantharellales; f__Clavulinaceae; g__Clavulina
OTU164	0	13	28	k__Fungi; p__Ascomycota; c__Sordariomycetes; o__Hypocreales; f__unidentified; g__Hapsidospora
OTU1642	12	4	0	k__Fungi; p__Basidiomycota; c__Agaricomycetes; o__Agaricales; f__Bolbitiaceae; g__Agrocybe
OTU165	12	28	18	k__Fungi; p__Ascomycota; c__Sordariomycetes; o__Hypocreales; f__Nectriaceae; g__Fusarium
OTU166	22	13	22	k__Fungi; p__Chytridiomycota; c__unidentified; o__unidentified; f__unidentified; g__unidentified
OTU167	11	0	29	k__Fungi; p__Basidiomycota; c__Microbotryomycetes; o__Sporidiobolales; f__Sporidiobolaceae; g__Sporidiobolus
OTU168	13	35	15	k__Fungi; p__Ascomycota; c__Eurotiomycetes; o__Chaetothyriales; f__unidentified; g__unidentified
OTU1684	0	11	2	k__Fungi; p__Basidiomycota; c__Agaricomycetes; o__Agaricales; f__Bolbitiaceae; g__Conocybe
OTU169	21	13	18	k__Fungi; p__unclassified_Fungi; c__unclassified_Fungi; o__unclassified_Fungi; f__unclassified_Fungi; g__unclassified_Fungi
OTU17	89	269	178	k__Fungi; p__Ascomycota; c__Pezizomycetes; o__Pezizales; f__Ascobolaceae; g__unidentified
OTU170	32	27	11	k__Fungi; p__Ascomycota; c__Eurotiomycetes; o__Chaetothyriales; f__Herpotrichiellaceae; g__Exophiala
OTU171	10	16	31	k__Fungi; p__Basidiomycota; c__Agaricomycetes; o__Russulales; f__Russulaceae; g__Russula
OTU172	22	42	21	k__Fungi; p__Basidiomycota; c__unclassified_Basidiomycota; o__unclassified_Basidiomycota; f__unclassified_Basidiomycota; g__unclassified_Basidiomycota
OTU173	11	52	8	k__Fungi; p__Basidiomycota; c__Agaricomycetes; o__Agaricales; f__Marasmiaceae; g__Marasmius
OTU174	10	31	16	k__Fungi; p__Ascomycota; c__Sordariomycetes; o__unclassified_Sordariomycetes; f__unclassified_Sordariomycetes; g__unclassified_Sordariomycetes
OTU175	21	18	40	k__Fungi; p__Ascomycota; c__Sordariomycetes; o__Hypocreales; f__Nectriaceae; g__Dactylonectria
OTU1754	0	6	11	k__Fungi; p__Ascomycota; c__Saccharomycetes; o__Saccharomycetales; f__Saccharomycetaceae; g__Zygosaccharomyces
OTU176	23	37	0	k__Fungi; p__Basidiomycota; c__Agaricomycetes; o__Agaricales; f__Hygrophoraceae; g__Hygrocybe
OTU177	8	22	8	k__Fungi; p__Basidiomycota; c__Agaricomycetes; o__Thelephorales; f__Thelephoraceae; g__Tomentella
OTU178	28	25	10	k__Fungi; p__Basidiomycota; c__Agaricomycetes; o__Sebacinales; f__Sebacinaceae; g__Sebacina
OTU179	25	10	6	k__Fungi; p__Basidiomycota; c__Tremellomycetes; o__Cystofilobasidiales; f__unclassified_Cystofilobasidiales; g__unclassified_Cystofilobasidiales
OTU1791	7	2	14	k__Fungi; p__Ascomycota; c__Sordariomycetes; o__Sordariales; f__Chaetomiaceae; g__Chaetomium
OTU18	93	301	234	k__Fungi; p__Basidiomycota; c__Agaricomycetes; o__unclassified_Agaricomycetes; f__unclassified_Agaricomycetes; g__unclassified_Agaricomycetes
OTU180	3	28	38	k__Fungi; p__Ascomycota; c__Archaeorhizomycetes; o__Archaeorhizomycetales; f__Archaeorhizomycetaceae; g__Archaeorhizomyces
OTU181	9	7	22	k__Fungi; p__Ascomycota; c__Sordariomycetes; o__Sordariales; f__Chaetomiaceae; g__Cladorrhinum
OTU182	26	21	54	k__Fungi; p__Basidiomycota; c__Agaricomycetes; o__Trechisporales; f__unidentified; g__unidentified
OTU183	10	23	3	k__Fungi; p__Ascomycota; c__Sordariomycetes; o__Xylariales; f__Sporocadaceae; g__Bartalinia
OTU184	19	1	29	k__Fungi; p__Ascomycota; c__Sordariomycetes; o__Sordariales; f__Chaetomiaceae; g__unclassified_Chaetomiaceae
OTU185	29	14	3	k__Fungi; p__Ascomycota; c__Sordariomycetes; o__Sordariales; f__Lasiosphaeriaceae; g__Echria
OTU186	3	11	19	k__Fungi; p__Basidiomycota; c__Agaricomycetes; o__Russulales; f__Russulaceae; g__Russula
OTU187	21	2	25	k__Fungi; p__Ascomycota; c__Saccharomycetes; o__Saccharomycetales; f__Debaryomycetaceae; g__Meyerozyma
OTU188	37	26	17	k__Fungi; p__Ascomycota; c__Sordariomycetes; o__Glomerellales; f__Plectosphaerellaceae; g__Gibellulopsis
OTU1889	8	11	3	k__Fungi; p__unclassified_Fungi; c__unclassified_Fungi; o__unclassified_Fungi; f__unclassified_Fungi; g__unclassified_Fungi
OTU189	7	21	8	k__Fungi; p__Ascomycota; c__unclassified_Ascomycota; o__unclassified_Ascomycota; f__unclassified_Ascomycota; g__unclassified_Ascomycota
OTU19	230	294	234	k__Fungi; p__Basidiomycota; c__Agaricomycetes; o__Polyporales; f__Polyporaceae; g__Polyporus
OTU190	0	10	29	k__Fungi; p__Ascomycota; c__Sordariomycetes; o__Hypocreales; f__unclassified_Hypocreales; g__unclassified_Hypocreales
OTU1901	13	0	0	k__Fungi; p__Ascomycota; c__Sordariomycetes; o__Glomerellales; f__Plectosphaerellaceae; g__unclassified_Plectosphaerellaceae
OTU191	0	13	25	k__Fungi; p__Basidiomycota; c__Agaricomycetes; o__Cantharellales; f__Cantharellales_fam_Incertae_sedis; g__Sistotrema
OTU192	12	16	7	k__Fungi; p__Ascomycota; c__Dothideomycetes; o__Pleosporales; f__Sporormiaceae; g__Preussia
OTU193	5	25	11	k__Fungi; p__Ascomycota; c__Sordariomycetes; o__Hypocreales; f__Clavicipitaceae; g__Metarhizium
OTU194	10	7	21	k__Fungi; p__Basidiomycota; c__Agaricomycetes; o__Cantharellales; f__Clavulinaceae; g__Clavulina
OTU195	13	43	22	k__Fungi; p__Basidiomycota; c__Agaricomycetes; o__Agaricales; f__Psathyrellaceae; g__Coprinopsis
OTU196	12	5	26	k__Fungi; p__Basidiomycota; c__Agaricomycetes; o__Agaricales; f__Cortinariaceae; g__Cortinarius
OTU197	61	9	26	k__Fungi; p__Ascomycota; c__Eurotiomycetes; o__Eurotiales; f__Aspergillaceae; g__Monascus
OTU198	9	25	5	k__Fungi; p__Ascomycota; c__Sordariomycetes; o__Sordariales; f__Lasiosphaeriaceae; g__Echria
OTU199	8	37	0	k__Fungi; p__Basidiomycota; c__Agaricomycetes; o__Cantharellales; f__Ceratobasidiaceae; g__unclassified_Ceratobasidiaceae
OTU2	958	1931	1098	k__Fungi; p__Chytridiomycota; c__Chytridiomycetes; o__Chytridiales; f__Chytridiaceae; g__Phlyctochytrium
OTU20	98	129	163	k__Fungi; p__Ascomycota; c__Saccharomycetes; o__Saccharomycetales; f__Debaryomycetaceae; g__unidentified
OTU200	12	30	5	k__Fungi; p__Ascomycota; c__Leotiomycetes; o__Helotiales; f__Mollisiaceae; g__Phialocephala
OTU2007	6	11	16	k__Fungi; p__Ascomycota; c__Sordariomycetes; o__unclassified_Sordariomycetes; f__unclassified_Sordariomycetes; g__unclassified_Sordariomycetes
OTU201	46	30	9	k__Fungi; p__Ascomycota; c__Sordariomycetes; o__Hypocreales; f__unidentified; g__Acremonium
OTU2012	5	5	4	k__Fungi; p__Ascomycota; c__Sordariomycetes; o__Sordariales; f__Sordariaceae; g__unclassified_Sordariaceae
OTU202	27	27	3	k__Fungi; p__Basidiomycota; c__Agaricomycetes; o__Thelephorales; f__Thelephoraceae; g__Tomentella
OTU2028	0	19	21	k__Fungi; p__Ascomycota; c__Leotiomycetes; o__Thelebolales; f__Pseudeurotiaceae; g__Pseudogymnoascus
OTU203	11	29	31	k__Fungi; p__Ascomycota; c__Eurotiomycetes; o__Eurotiales; f__Aspergillaceae; g__Aspergillus
OTU204	17	11	17	k__Fungi; p__Ascomycota; c__Pezizomycetes; o__Pezizales; f__Ascodesmidaceae; g__Cephaliophora
OTU2042	0	6	6	k__Fungi; p__Rozellomycota; c__unidentified; o__unidentified; f__unidentified; g__unidentified
OTU205	6	31	3	k__Fungi; p__Rozellomycota; c__unclassified_Rozellomycota; o__unclassified_Rozellomycota; f__unclassified_Rozellomycota; g__unclassified_Rozellomycota
OTU206	12	13	25	k__Fungi; p__unclassified_Fungi; c__unclassified_Fungi; o__unclassified_Fungi; f__unclassified_Fungi; g__unclassified_Fungi
OTU207	17	40	9	k__Fungi; p__Ascomycota; c__Sordariomycetes; o__Hypocreales; f__Ophiocordycipitaceae; g__Purpureocillium
OTU208	6	16	16	k__Fungi; p__Basidiomycota; c__Agaricomycetes; o__Agaricales; f__Schizophyllaceae; g__Schizophyllum
OTU209	0	34	7	k__Fungi; p__Ascomycota; c__Sordariomycetes; o__Sordariales; f__Lasiosphaeriaceae; g__Schizothecium
OTU21	77	136	157	k__Fungi; p__Basidiomycota; c__Agaricomycetes; o__Sebacinales; f__Sebacinaceae; g__Sebacina
OTU210	16	17	2	k__Fungi; p__Chytridiomycota; c__unclassified_Chytridiomycota; o__unclassified_Chytridiomycota; f__unclassified_Chytridiomycota; g__unclassified_Chytridiomycota
OTU211	17	22	13	k__Fungi; p__Mortierellomycota; c__Mortierellomycetes; o__Mortierellales; f__Mortierellaceae; g__Mortierella
OTU2117	0	11	15	k__Fungi; p__Basidiomycota; c__Agaricomycetes; o__Agaricales; f__Clavariaceae; g__Clavulinopsis
OTU212	18	2	15	k__Fungi; p__Basidiomycota; c__Microbotryomycetes; o__Sporidiobolales; f__Sporidiobolaceae; g__Rhodotorula
OTU213	16	10	4	k__Fungi; p__Basidiomycota; c__Agaricomycetes; o__Sebacinales; f__Serendipitaceae; g__unidentified
OTU214	17	24	6	k__Fungi; p__Basidiomycota; c__Tremellomycetes; o__Trichosporonales; f__Trichosporonaceae; g__Trichosporon
OTU215	3	13	18	k__Fungi; p__Ascomycota; c__Sordariomycetes; o__Diaporthales; f__Diaporthales_fam_Incertae_sedis; g__Disculoides
OTU216	0	25	11	k__Fungi; p__Rozellomycota; c__Rozellomycotina_cls_Incertae_sedis; o__GS11; f__unidentified; g__unidentified
OTU217	20	25	31	k__Fungi; p__Ascomycota; c__unclassified_Ascomycota; o__unclassified_Ascomycota; f__unclassified_Ascomycota; g__unclassified_Ascomycota
OTU218	22	5	11	k__Fungi; p__Chytridiomycota; c__Chytridiomycetes; o__Rhizophydiales; f__Gorgonomycetaceae; g__Gorgonomyces
OTU2184	19	3	3	k__Fungi; p__Basidiomycota; c__Tremellomycetes; o__Tremellales; f__Bulleribasidiaceae; g__Vishniacozyma
OTU219	23	0	30	k__Fungi; p__Ascomycota; c__Sordariomycetes; o__Diaporthales; f__Valsaceae; g__unclassified_Valsaceae
OTU22	115	187	166	k__Fungi; p__Ascomycota; c__Dothideomycetes; o__Cladosporiales; f__Cladosporiaceae; g__Cladosporium
OTU220	11	12	10	k__Fungi; p__Chytridiomycota; c__unidentified; o__unidentified; f__unidentified; g__unidentified
OTU2206	7	6	0	k__Fungi; p__Ascomycota; c__Sordariomycetes; o__Microascales; f__Microascaceae; g__Acaulium
OTU221	6	14	20	k__Fungi; p__Basidiomycota; c__Agaricomycetes; o__Thelephorales; f__Thelephoraceae; g__unclassified_Thelephoraceae
OTU222	0	17	18	k__Fungi; p__Ascomycota; c__Sordariomycetes; o__Hypocreales; f__Nectriaceae; g__unclassified_Nectriaceae
OTU223	13	6	16	k__Fungi; p__Chytridiomycota; c__Rhizophydiomycetes; o__Rhizophydiales; f__Terramycetaceae; g__Boothiomyces
OTU224	7	25	0	k__Fungi; p__Basidiomycota; c__Agaricomycetes; o__Sebacinales; f__unclassified_Sebacinales; g__unclassified_Sebacinales
OTU225	13	4	25	k__Fungi; p__Ascomycota; c__Sordariomycetes; o__Glomerellales; f__Glomerellaceae; g__Colletotrichum
OTU226	21	14	0	k__Fungi; p__Ascomycota; c__Sordariomycetes; o__Conioscyphales; f__unclassified_Conioscyphales; g__unclassified_Conioscyphales
OTU227	9	10	22	k__Fungi; p__Ascomycota; c__Eurotiomycetes; o__Eurotiales; f__Aspergillaceae; g__Penicillium
OTU228	11	11	2	k__Fungi; p__Basidiomycota; c__Agaricomycetes; o__Atheliales; f__Atheliaceae; g__Piloderma
OTU229	14	14	0	k__Fungi; p__Ascomycota; c__Sordariomycetes; o__Hypocreales; f__Hypocreaceae; g__unclassified_Hypocreaceae
OTU23	95	146	89	k__Fungi; p__Basidiomycota; c__Tremellomycetes; o__Trichosporonales; f__Trichosporonaceae; g__Vanrija
OTU230	37	4	0	k__Fungi; p__Ascomycota; c__Eurotiomycetes; o__Eurotiales; f__Elaphomycetaceae; g__Elaphomyces
OTU231	15	42	4	k__Fungi; p__Chytridiomycota; c__Rhizophlyctidomycetes; o__Rhizophlyctidales; f__Rhizophlyctidaceae; g__Rhizophlyctis
OTU232	8	14	5	k__Fungi; p__Ascomycota; c__Leotiomycetes; o__unclassified_Leotiomycetes; f__unclassified_Leotiomycetes; g__unclassified_Leotiomycetes
OTU233	2	23	0	k__Fungi; p__Basidiomycota; c__Exobasidiomycetes; o__Golubeviales; f__Golubeviaceae; g__Golubevia
OTU234	24	24	7	k__Fungi; p__Basidiomycota; c__Agaricomycetes; o__Agaricales; f__Inocybaceae; g__Inocybe
OTU235	6	19	0	k__Fungi; p__Chytridiomycota; c__unclassified_Chytridiomycota; o__unclassified_Chytridiomycota; f__unclassified_Chytridiomycota; g__unclassified_Chytridiomycota
OTU236	7	21	21	k__Fungi; p__Basidiomycota; c__Agaricomycetes; o__Atheliales; f__Atheliaceae; g__Piloderma
OTU2361	9	13	6	k__Fungi; p__Basidiomycota; c__Tremellomycetes; o__Cystofilobasidiales; f__Mrakiaceae; g__Tausonia
OTU237	23	27	5	k__Fungi; p__Basidiomycota; c__Agaricomycetes; o__Auriculariales; f__unclassified_Auriculariales; g__unclassified_Auriculariales
OTU2377	0	16	0	k__Fungi; p__Ascomycota; c__Sordariomycetes; o__Microascales; f__Microascaceae; g__Cephalotrichum
OTU238	12	4	17	k__Fungi; p__Basidiomycota; c__Tremellomycetes; o__Tremellales; f__Bulleraceae; g__Bullera
OTU2387	13	7	11	k__Fungi; p__Ascomycota; c__Dothideomycetes; o__Pleosporales; f__Pyrenochaetopsidaceae; g__Pyrenochaetopsis
OTU239	13	18	6	k__Fungi; p__Mortierellomycota; c__Mortierellomycetes; o__Mortierellales; f__unclassified_Mortierellales; g__unclassified_Mortierellales
OTU24	142	253	156	k__Fungi; p__Rozellomycota; c__unidentified; o__unidentified; f__unidentified; g__unidentified
OTU240	0	16	14	k__Fungi; p__Chytridiomycota; c__unidentified; o__unidentified; f__unidentified; g__unidentified
OTU241	13	7	7	k__Fungi; p__Chytridiomycota; c__Chytridiomycetes; o__Rhizophydiales; f__unidentified; g__Operculomyces
OTU242	13	15	3	k__Fungi; p__Ascomycota; c__Pezizomycetes; o__Pezizales; f__unclassified_Pezizales; g__unclassified_Pezizales
OTU243	7	10	14	k__Fungi; p__Ascomycota; c__Saccharomycetes; o__Saccharomycetales; f__Debaryomycetaceae; g__Kurtzmaniella
OTU2439	1	10	12	k__Fungi; p__Basidiomycota; c__Agaricomycetes; o__Sebacinales; f__Sebacinaceae; g__Sebacina
OTU244	7	7	19	k__Fungi; p__Ascomycota; c__Pezizomycetes; o__Pezizales; f__Pezizaceae; g__unclassified_Pezizaceae
OTU245	0	9	17	k__Fungi; p__Basidiomycota; c__unclassified_Basidiomycota; o__unclassified_Basidiomycota; f__unclassified_Basidiomycota; g__unclassified_Basidiomycota
OTU246	0	23	21	k__Fungi; p__Ascomycota; c__Dothideomycetes; o__Eremomycetales; f__Eremomycetaceae; g__Arthrographis
OTU247	0	18	8	k__Fungi; p__Ascomycota; c__Leotiomycetes; o__Helotiales; f__Leotiaceae; g__Gorgomyces
OTU248	0	18	16	k__Fungi; p__Ascomycota; c__Sordariomycetes; o__Hypocreales; f__Clavicipitaceae; g__Metapochonia
OTU249	30	8	13	k__Fungi; p__Ascomycota; c__Dothideomycetes; o__Pleosporales; f__Didymellaceae; g__Neomicrosphaeropsis
OTU25	111	128	95	k__Fungi; p__Rozellomycota; c__unidentified; o__unidentified; f__unidentified; g__unidentified
OTU250	13	27	4	k__Fungi; p__Rozellomycota; c__unidentified; o__unidentified; f__unidentified; g__unidentified
OTU251	13	20	12	k__Fungi; p__Basidiomycota; c__Agaricomycetes; o__Cantharellales; f__Cantharellaceae; g__Craterellus
OTU252	10	5	17	k__Fungi; p__Ascomycota; c__Sordariomycetes; o__Glomerellales; f__Plectosphaerellaceae; g__Verticillium
OTU253	2	45	2	k__Fungi; p__Basidiomycota; c__Agaricomycetes; o__Russulales; f__Russulaceae; g__Russula
OTU254	24	15	1	k__Fungi; p__Ascomycota; c__Sordariomycetes; o__Sordariales; f__Chaetomiaceae; g__Acrophialophora
OTU255	8	42	39	k__Fungi; p__Mortierellomycota; c__Mortierellomycetes; o__Mortierellales; f__Mortierellaceae; g__Mortierella
OTU256	16	0	6	k__Fungi; p__Rozellomycota; c__unidentified; o__unidentified; f__unidentified; g__unidentified
OTU257	1	11	13	k__Fungi; p__Basidiomycota; c__Microbotryomycetes; o__Kriegeriales; f__Kriegeriaceae; g__Kriegeria
OTU258	0	3	33	k__Fungi; p__Mucoromycota; c__Mucoromycetes; o__Mucorales; f__Lichtheimiaceae; g__Lichtheimia
OTU259	0	16	10	k__Fungi; p__Ascomycota; c__Dothideomycetes; o__Botryosphaeriales; f__unidentified; g__unidentified
OTU26	130	155	83	k__Fungi; p__Ascomycota; c__Sordariomycetes; o__Glomerellales; f__Plectosphaerellaceae; g__Plectosphaerella
OTU260	0	18	4	k__Fungi; p__Basidiomycota; c__Agaricomycetes; o__Auriculariales; f__Auriculariaceae; g__Auricularia
OTU261	4	21	6	k__Fungi; p__Basidiomycota; c__Agaricomycetes; o__Agaricales; f__unclassified_Agaricales; g__unclassified_Agaricales
OTU262	13	12	10	k__Fungi; p__Olpidiomycota; c__Olpidiomycetes; o__Olpidiales; f__Olpidiaceae; g__Olpidium
OTU263	6	13	2	k__Fungi; p__Ascomycota; c__Leotiomycetes; o__Helotiales; f__unclassified_Helotiales; g__unclassified_Helotiales
OTU264	7	8	10	k__Fungi; p__Rozellomycota; c__unclassified_Rozellomycota; o__unclassified_Rozellomycota; f__unclassified_Rozellomycota; g__unclassified_Rozellomycota
OTU265	17	9	4	k__Fungi; p__Ascomycota; c__Leotiomycetes; o__Helotiales; f__Helotiaceae; g__Tetracladium
OTU266	15	16	0	k__Fungi; p__unclassified_Fungi; c__unclassified_Fungi; o__unclassified_Fungi; f__unclassified_Fungi; g__unclassified_Fungi
OTU267	2	11	13	k__Fungi; p__Ascomycota; c__Dothideomycetes; o__Pleosporales; f__Phaeosphaeriaceae; g__unclassified_Phaeosphaeriaceae
OTU268	3	15	10	k__Fungi; p__Basidiomycota; c__Tremellomycetes; o__Trichosporonales; f__Trichosporonaceae; g__Cutaneotrichosporon
OTU269	12	9	3	k__Fungi; p__Ascomycota; c__Sordariomycetes; o__Hypocreales; f__Nectriaceae; g__Ilyonectria
OTU27	70	202	99	k__Fungi; p__Ascomycota; c__Leotiomycetes; o__Thelebolales; f__Pseudeurotiaceae; g__Pseudogymnoascus
OTU270	1	15	20	k__Fungi; p__Ascomycota; c__Sordariomycetes; o__Sordariales; f__Cephalothecaceae; g__Phialemonium
OTU271	6	20	1	k__Fungi; p__Ascomycota; c__Saccharomycetes; o__Saccharomycetales; f__Trichomonascaceae; g__Blastobotrys
OTU272	3	16	6	k__Fungi; p__unclassified_Fungi; c__unclassified_Fungi; o__unclassified_Fungi; f__unclassified_Fungi; g__unclassified_Fungi
OTU273	10	20	0	k__Fungi; p__Basidiomycota; c__Microbotryomycetes; o__Sporidiobolales; f__Sporidiobolaceae; g__Rhodotorula
OTU274	4	31	19	k__Fungi; p__Mortierellomycota; c__Mortierellomycetes; o__Mortierellales; f__Mortierellaceae; g__Mortierella
OTU275	16	15	14	k__Fungi; p__Ascomycota; c__Sordariomycetes; o__Hypocreales; f__Bionectriaceae; g__Clonostachys
OTU276	0	17	9	k__Fungi; p__Basidiomycota; c__Agaricomycetes; o__unclassified_Agaricomycetes; f__unclassified_Agaricomycetes; g__unclassified_Agaricomycetes
OTU277	0	27	8	k__Fungi; p__Basidiomycota; c__Agaricomycetes; o__Russulales; f__Russulaceae; g__Russula
OTU278	1	32	9	k__Fungi; p__Rozellomycota; c__Rozellomycotina_cls_Incertae_sedis; o__GS11; f__unidentified; g__unidentified
OTU279	0	0	23	k__Fungi; p__Basidiomycota; c__unclassified_Basidiomycota; o__unclassified_Basidiomycota; f__unclassified_Basidiomycota; g__unclassified_Basidiomycota
OTU28	108	117	90	k__Fungi; p__Ascomycota; c__Sordariomycetes; o__unclassified_Sordariomycetes; f__unclassified_Sordariomycetes; g__unclassified_Sordariomycetes
OTU280	26	4	0	k__Fungi; p__Basidiomycota; c__Agaricomycetes; o__Agaricales; f__Inocybaceae; g__Inosperma
OTU281	13	7	5	k__Fungi; p__Ascomycota; c__Eurotiomycetes; o__Chaetothyriales; f__unclassified_Chaetothyriales; g__unclassified_Chaetothyriales
OTU282	29	4	0	k__Fungi; p__Ascomycota; c__Dothideomycetes; o__Pleosporales; f__Phaeosphaeriaceae; g__Setophoma
OTU283	14	0	20	k__Fungi; p__Ascomycota; c__Sordariomycetes; o__Trichosphaeriales; f__Trichosphaeriaceae; g__Nigrospora
OTU284	3	5	16	k__Fungi; p__Ascomycota; c__Sordariomycetes; o__Chaetosphaeriales; f__Chaetosphaeriaceae; g__Chloridium
OTU285	7	12	5	k__Fungi; p__Chytridiomycota; c__unclassified_Chytridiomycota; o__unclassified_Chytridiomycota; f__unclassified_Chytridiomycota; g__unclassified_Chytridiomycota
OTU286	11	15	14	k__Fungi; p__Mortierellomycota; c__Mortierellomycetes; o__Mortierellales; f__Mortierellaceae; g__Mortierella
OTU287	22	0	0	k__Fungi; p__unclassified_Fungi; c__unclassified_Fungi; o__unclassified_Fungi; f__unclassified_Fungi; g__unclassified_Fungi
OTU288	32	6	0	k__Fungi; p__Mucoromycota; c__Mucoromycetes; o__Mucorales; f__Lichtheimiaceae; g__Lichtheimia
OTU289	16	4	0	k__Fungi; p__Ascomycota; c__Dothideomycetes; o__Pleosporales; f__Didymosphaeriaceae; g__Pseudopithomyces
OTU29	123	177	146	k__Fungi; p__Ascomycota; c__Sordariomycetes; o__Sordariales; f__Chaetomiaceae; g__Chaetomium
OTU290	1	8	28	k__Fungi; p__Basidiomycota; c__Agaricomycetes; o__unclassified_Agaricomycetes; f__unclassified_Agaricomycetes; g__unclassified_Agaricomycetes
OTU291	0	9	13	k__Fungi; p__Ascomycota; c__Sordariomycetes; o__Hypocreales; f__Stachybotryaceae; g__Dimorphiseta
OTU292	0	4	21	k__Fungi; p__Ascomycota; c__Sordariomycetes; o__unclassified_Sordariomycetes; f__unclassified_Sordariomycetes; g__unclassified_Sordariomycetes
OTU293	0	9	14	k__Fungi; p__Ascomycota; c__Sordariomycetes; o__Hypocreales; f__Cordycipitaceae; g__Lecanicillium
OTU294	0	4	15	k__Fungi; p__Rozellomycota; c__unidentified; o__unidentified; f__unidentified; g__unidentified
OTU295	0	16	8	k__Fungi; p__Ascomycota; c__Sordariomycetes; o__Sordariales; f__Chaetomiaceae; g__unclassified_Chaetomiaceae
OTU296	0	0	25	k__Fungi; p__Rozellomycota; c__unidentified; o__unidentified; f__unidentified; g__unidentified
OTU297	21	23	8	k__Fungi; p__Ascomycota; c__Leotiomycetes; o__unidentified; f__unidentified; g__Leohumicola
OTU298	9	14	4	k__Fungi; p__Ascomycota; c__Dothideomycetes; o__Cladosporiales; f__Cladosporiaceae; g__Cladosporium
OTU299	3	14	7	k__Fungi; p__Basidiomycota; c__Agaricomycetes; o__Agaricales; f__Clavariaceae; g__Clavulinopsis
OTU3	848	1441	718	k__Fungi; p__Ascomycota; c__Dothideomycetes; o__Cladosporiales; f__Cladosporiaceae; g__Cladosporium
OTU30	116	143	53	k__Fungi; p__Chytridiomycota; c__Rhizophlyctidomycetes; o__Rhizophlyctidales; f__Sonoraphlyctidaceae; g__Sonoraphlyctis
OTU300	4	22	11	k__Fungi; p__Ascomycota; c__Dothideomycetes; o__Mytilinidales; f__Gloniaceae; g__Cenococcum
OTU301	4	20	0	k__Fungi; p__Ascomycota; c__Leotiomycetes; o__Helotiales; f__Helotiales_fam_Incertae_sedis; g__Leptodontidium
OTU302	20	15	5	k__Fungi; p__Basidiomycota; c__Agaricomycetes; o__Agaricales; f__Hygrophoraceae; g__Hygrocybe
OTU303	2	19	10	k__Fungi; p__Ascomycota; c__Sordariomycetes; o__Hypocreales; f__Nectriaceae; g__unclassified_Nectriaceae
OTU304	5	15	1	k__Fungi; p__Ascomycota; c__Leotiomycetes; o__unclassified_Leotiomycetes; f__unclassified_Leotiomycetes; g__unclassified_Leotiomycetes
OTU305	19	0	0	k__Fungi; p__Basidiomycota; c__Agaricomycetes; o__Thelephorales; f__Thelephoraceae; g__Tomentella
OTU306	8	8	5	k__Fungi; p__Mortierellomycota; c__Mortierellomycetes; o__Mortierellales; f__Mortierellaceae; g__Mortierella
OTU307	0	14	9	k__Fungi; p__unclassified_Fungi; c__unclassified_Fungi; o__unclassified_Fungi; f__unclassified_Fungi; g__unclassified_Fungi
OTU308	5	9	10	k__Fungi; p__Ascomycota; c__Sordariomycetes; o__Sordariales; f__Herpotrichiellaceae; g__Phialophora
OTU309	9	2	25	k__Fungi; p__Ascomycota; c__Sordariomycetes; o__Hypocreales; f__Stachybotryaceae; g__Albifimbria
OTU31	74	178	126	k__Fungi; p__Chytridiomycota; c__unidentified; o__unidentified; f__unidentified; g__unidentified
OTU310	0	6	16	k__Fungi; p__Ascomycota; c__Sordariomycetes; o__unclassified_Sordariomycetes; f__unclassified_Sordariomycetes; g__unclassified_Sordariomycetes
OTU311	17	0	0	k__Fungi; p__Ascomycota; c__Sordariomycetes; o__Xylariales; f__Xylariales_fam_Incertae_sedis; g__Hansfordia
OTU312	20	21	4	k__Fungi; p__Ascomycota; c__Pezizomycetes; o__Pezizales; f__Pezizaceae; g__unidentified
OTU313	5	29	0	k__Fungi; p__Rozellomycota; c__unidentified; o__unidentified; f__unidentified; g__unidentified
OTU314	17	1	5	k__Fungi; p__Basidiomycota; c__Tremellomycetes; o__Filobasidiales; f__Piskurozymaceae; g__Solicoccozyma
OTU315	4	12	20	k__Fungi; p__Basidiomycota; c__Agaricomycetes; o__Agaricales; f__Cortinariaceae; g__Cortinarius
OTU316	11	6	3	k__Fungi; p__Chytridiomycota; c__unidentified; o__unidentified; f__unidentified; g__unidentified
OTU317	4	11	7	k__Fungi; p__Ascomycota; c__Eurotiomycetes; o__Chaetothyriales; f__unidentified; g__Strelitziana
OTU318	15	9	15	k__Fungi; p__Mortierellomycota; c__Mortierellomycetes; o__Mortierellales; f__Mortierellaceae; g__Mortierella
OTU319	15	0	11	k__Fungi; p__Ascomycota; c__Sordariomycetes; o__Hypocreales; f__Nectriaceae; g__Fusicolla
OTU32	55	140	84	k__Fungi; p__Basidiomycota; c__Agaricomycetes; o__Agaricales; f__Cortinariaceae; g__Cortinarius
OTU320	2	40	26	k__Fungi; p__Basidiomycota; c__Agaricomycetes; o__Agaricales; f__Psathyrellaceae; g__Coprinopsis
OTU321	19	8	0	k__Fungi; p__Ascomycota; c__Dothideomycetes; o__Venturiales; f__Sympoventuriaceae; g__Ochroconis
OTU322	16	1	9	k__Fungi; p__Basidiomycota; c__Agaricomycetes; o__Thelephorales; f__Thelephoraceae; g__Tomentella
OTU323	3	32	26	k__Fungi; p__Ascomycota; c__Sordariomycetes; o__Hypocreales; f__Nectriaceae; g__Ilyonectria
OTU324	0	12	9	k__Fungi; p__Mortierellomycota; c__Mortierellomycetes; o__Mortierellales; f__Mortierellaceae; g__Mortierella
OTU325	5	21	6	k__Fungi; p__Ascomycota; c__Sordariomycetes; o__Hypocreales; f__Stachybotryaceae; g__Stachybotrys
OTU326	0	20	5	k__Fungi; p__Rozellomycota; c__unidentified; o__unidentified; f__unidentified; g__unidentified
OTU327	0	17	3	k__Fungi; p__Ascomycota; c__Leotiomycetes; o__Helotiales; f__unclassified_Helotiales; g__unclassified_Helotiales
OTU328	14	0	20	k__Fungi; p__Basidiomycota; c__Agaricomycetes; o__Agaricales; f__unclassified_Agaricales; g__unclassified_Agaricales
OTU329	2	8	10	k__Fungi; p__Ascomycota; c__Sordariomycetes; o__unclassified_Sordariomycetes; f__unclassified_Sordariomycetes; g__unclassified_Sordariomycetes
OTU33	148	93	69	k__Fungi; p__Basidiomycota; c__Agaricomycetes; o__Agaricales; f__Tricholomataceae; g__Lepista
OTU330	12	6	27	k__Fungi; p__Ascomycota; c__Dothideomycetes; o__Dothideales; f__Saccotheciaceae; g__Aureobasidium
OTU331	7	6	8	k__Fungi; p__unclassified_Fungi; c__unclassified_Fungi; o__unclassified_Fungi; f__unclassified_Fungi; g__unclassified_Fungi
OTU332	14	6	6	k__Fungi; p__Ascomycota; c__Sordariomycetes; o__unidentified; f__unidentified; g__unidentified
OTU333	7	1	11	k__Fungi; p__Ascomycota; c__unclassified_Ascomycota; o__unclassified_Ascomycota; f__unclassified_Ascomycota; g__unclassified_Ascomycota
OTU334	4	17	0	k__Fungi; p__Basidiomycota; c__Agaricomycetes; o__Cantharellales; f__Clavulinaceae; g__unclassified_Clavulinaceae
OTU335	10	17	6	k__Fungi; p__Ascomycota; c__Sordariomycetes; o__Chaetosphaeriales; f__Chaetosphaeriaceae; g__Chloridium
OTU336	18	3	14	k__Fungi; p__Basidiomycota; c__Tremellomycetes; o__Tremellales; f__Bulleribasidiaceae; g__Dioszegia
OTU337	16	0	0	k__Fungi; p__Ascomycota; c__unclassified_Ascomycota; o__unclassified_Ascomycota; f__unclassified_Ascomycota; g__unclassified_Ascomycota
OTU338	20	0	0	k__Fungi; p__Basidiomycota; c__Agaricomycetes; o__Russulales; f__Russulaceae; g__Russula
OTU339	12	4	3	k__Fungi; p__Ascomycota; c__Leotiomycetes; o__Helotiales; f__Helotiaceae; g__Meliniomyces
OTU34	141	196	100	k__Fungi; p__Ascomycota; c__Sordariomycetes; o__Sordariales; f__Chaetomiaceae; g__Botryotrichum
OTU340	10	15	0	k__Fungi; p__Basidiomycota; c__Agaricomycetes; o__Russulales; f__Russulaceae; g__Russula
OTU341	8	13	0	k__Fungi; p__Ascomycota; c__Dothideomycetes; o__Pleosporales; f__Phaeosphaeriaceae; g__unclassified_Phaeosphaeriaceae
OTU342	22	0	3	k__Fungi; p__Ascomycota; c__Saccharomycetes; o__Saccharomycetales; f__Saccharomycetaceae; g__Kazachstania
OTU343	9	3	6	k__Fungi; p__Basidiomycota; c__Tremellomycetes; o__Filobasidiales; f__Filobasidiaceae; g__Filobasidium
OTU344	13	3	15	k__Fungi; p__Mortierellomycota; c__Mortierellomycetes; o__Mortierellales; f__Mortierellaceae; g__Mortierella
OTU345	74	23	16	k__Fungi; p__Ascomycota; c__Eurotiomycetes; o__Eurotiales; f__Trichocomaceae; g__Talaromyces
OTU346	10	5	6	k__Fungi; p__Ascomycota; c__Sordariomycetes; o__Xylariales; f__Sporocadaceae; g__Immersidiscosia
OTU347	16	0	0	k__Fungi; p__unclassified_Fungi; c__unclassified_Fungi; o__unclassified_Fungi; f__unclassified_Fungi; g__unclassified_Fungi
OTU348	0	20	3	k__Fungi; p__Basidiomycota; c__unclassified_Basidiomycota; o__unclassified_Basidiomycota; f__unclassified_Basidiomycota; g__unclassified_Basidiomycota
OTU349	37	27	8	k__Fungi; p__Ascomycota; c__Sordariomycetes; o__Hypocreales; f__Clavicipitaceae; g__Paecilomyces
OTU35	146	113	131	k__Fungi; p__Ascomycota; c__Eurotiomycetes; o__Eurotiales; f__Aspergillaceae; g__Penicillium
OTU350	0	17	9	k__Fungi; p__Basidiomycota; c__Agaricomycetes; o__Russulales; f__Russulaceae; g__Russula
OTU351	0	2	18	k__Fungi; p__Chytridiomycota; c__GS13; o__unidentified; f__unidentified; g__unidentified
OTU352	0	19	8	k__Fungi; p__Basidiomycota; c__Agaricomycetes; o__Sebacinales; f__Sebacinaceae; g__Sebacina
OTU353	8	1	12	k__Fungi; p__Basidiomycota; c__Agaricomycetes; o__Russulales; f__Russulaceae; g__Russula
OTU354	36	41	20	k__Fungi; p__Ascomycota; c__unclassified_Ascomycota; o__unclassified_Ascomycota; f__unclassified_Ascomycota; g__unclassified_Ascomycota
OTU355	5	0	16	k__Fungi; p__Basidiomycota; c__Agaricomycetes; o__Agaricales; f__Bolbitiaceae; g__Conocybe
OTU356	3	21	20	k__Fungi; p__Basidiomycota; c__Agaricomycetes; o__Russulales; f__Russulaceae; g__Lactarius
OTU357	5	12	5	k__Fungi; p__Ascomycota; c__Eurotiomycetes; o__Eurotiales; f__Aspergillaceae; g__Aspergillus
OTU358	89	97	48	k__Fungi; p__Mortierellomycota; c__Mortierellomycetes; o__Mortierellales; f__Mortierellaceae; g__Mortierella
OTU359	8	10	0	k__Fungi; p__Rozellomycota; c__Rozellomycotina_cls_Incertae_sedis; o__GS11; f__unidentified; g__unidentified
OTU36	119	169	111	k__Fungi; p__Mortierellomycota; c__Mortierellomycetes; o__Mortierellales; f__Mortierellaceae; g__Mortierella
OTU360	16	17	0	k__Fungi; p__Basidiomycota; c__Tremellomycetes; o__Filobasidiales; f__Filobasidiaceae; g__Naganishia
OTU361	2	26	18	k__Fungi; p__Mortierellomycota; c__Mortierellomycetes; o__Mortierellales; f__Mortierellaceae; g__Mortierella
OTU362	5	6	5	k__Fungi; p__Basidiomycota; c__Agaricomycetes; o__Russulales; f__Russulaceae; g__Russula
OTU363	11	9	0	k__Fungi; p__Chytridiomycota; c__unidentified; o__unidentified; f__unidentified; g__unidentified
OTU364	30	0	0	k__Fungi; p__Ascomycota; c__Sordariomycetes; o__Sordariales; f__Chaetomiaceae; g__unclassified_Chaetomiaceae
OTU365	20	2	2	k__Fungi; p__Ascomycota; c__Sordariomycetes; o__unclassified_Sordariomycetes; f__unclassified_Sordariomycetes; g__unclassified_Sordariomycetes
OTU366	20	19	16	k__Fungi; p__Ascomycota; c__Dothideomycetes; o__Pleosporales; f__Phaeosphaeriaceae; g__Setophoma
OTU367	15	27	17	k__Fungi; p__Basidiomycota; c__Agaricomycetes; o__Agaricales; f__Cortinariaceae; g__Cortinarius
OTU368	17	12	3	k__Fungi; p__Basidiomycota; c__Agaricomycetes; o__Thelephorales; f__Thelephoraceae; g__Tomentella
OTU369	23	13	0	k__Fungi; p__Ascomycota; c__Sordariomycetes; o__Glomerellales; f__Glomerellaceae; g__Colletotrichum
OTU37	227	118	223	k__Fungi; p__Basidiomycota; c__Agaricomycetes; o__unclassified_Agaricomycetes; f__unclassified_Agaricomycetes; g__unclassified_Agaricomycetes
OTU370	13	1	10	k__Fungi; p__Mortierellomycota; c__Mortierellomycetes; o__Mortierellales; f__Mortierellaceae; g__Mortierella
OTU371	7	2	18	k__Fungi; p__Ascomycota; c__Pezizomycetes; o__Pezizales; f__Pyronemataceae; g__unidentified
OTU372	0	20	0	k__Fungi; p__Rozellomycota; c__unidentified; o__unidentified; f__unidentified; g__unidentified
OTU373	0	6	13	k__Fungi; p__Basidiomycota; c__Agaricomycetes; o__Sebacinales; f__Sebacinaceae; g__Sebacina
OTU374	3	13	10	k__Fungi; p__Ascomycota; c__Leotiomycetes; o__unclassified_Leotiomycetes; f__unclassified_Leotiomycetes; g__unclassified_Leotiomycetes
OTU375	20	36	14	k__Fungi; p__Basidiomycota; c__Agaricomycetes; o__Sebacinales; f__unidentified; g__unidentified
OTU376	0	0	25	k__Fungi; p__unclassified_Fungi; c__unclassified_Fungi; o__unclassified_Fungi; f__unclassified_Fungi; g__unclassified_Fungi
OTU377	0	0	15	k__Fungi; p__Ascomycota; c__Eurotiomycetes; o__Onygenales; f__Ajellomycetaceae; g__unclassified_Ajellomycetaceae
OTU378	8	12	2	k__Fungi; p__Ascomycota; c__Eurotiomycetes; o__Eurotiales; f__Aspergillaceae; g__Xeromyces
OTU379	17	0	4	k__Fungi; p__Rozellomycota; c__unidentified; o__unidentified; f__unidentified; g__unidentified
OTU38	56	107	76	k__Fungi; p__Mortierellomycota; c__Mortierellomycetes; o__Mortierellales; f__Mortierellaceae; g__Mortierella
OTU380	12	4	3	k__Fungi; p__Ascomycota; c__Sordariomycetes; o__Chaetosphaeriales; f__Chaetosphaeriaceae; g__Chaetosphaeria
OTU381	9	4	9	k__Fungi; p__Ascomycota; c__Leotiomycetes; o__Helotiales; f__Helotiales_fam_Incertae_sedis; g__Mycoarthris
OTU382	14	6	12	k__Fungi; p__Ascomycota; c__Leotiomycetes; o__Helotiales; f__Helotiales_fam_Incertae_sedis; g__unidentified
OTU383	3	8	15	k__Fungi; p__Ascomycota; c__Sordariomycetes; o__Microascales; f__Microascaceae; g__Gamsia
OTU384	9	1	15	k__Fungi; p__Ascomycota; c__Sordariomycetes; o__unclassified_Sordariomycetes; f__unclassified_Sordariomycetes; g__unclassified_Sordariomycetes
OTU385	10	7	0	k__Fungi; p__Ascomycota; c__Sordariomycetes; o__Xylariales; f__unidentified; g__Hansfordia
OTU386	2	12	3	k__Fungi; p__Basidiomycota; c__Agaricomycetes; o__Russulales; f__Gloeocystidiellaceae; g__Gloeocystidiellum
OTU387	7	7	6	k__Fungi; p__Rozellomycota; c__unidentified; o__unidentified; f__unidentified; g__unidentified
OTU388	14	6	0	k__Fungi; p__Basidiomycota; c__Microbotryomycetes; o__Leucosporidiales; f__unidentified; g__unidentified
OTU389	11	19	0	k__Fungi; p__unclassified_Fungi; c__unclassified_Fungi; o__unclassified_Fungi; f__unclassified_Fungi; g__unclassified_Fungi
OTU39	93	131	48	k__Fungi; p__Ascomycota; c__Leotiomycetes; o__Helotiales; f__unidentified; g__Cadophora
OTU390	20	0	0	k__Fungi; p__Chytridiomycota; c__Spizellomycetes; o__Spizellomycetales; f__Spizellomycetaceae; g__Spizellomyces
OTU391	7	14	0	k__Fungi; p__Ascomycota; c__unclassified_Ascomycota; o__unclassified_Ascomycota; f__unclassified_Ascomycota; g__unclassified_Ascomycota
OTU392	15	13	10	k__Fungi; p__Ascomycota; c__Sordariomycetes; o__Microascales; f__Microascaceae; g__Pseudallescheria
OTU393	19	14	18	k__Fungi; p__Mortierellomycota; c__Mortierellomycetes; o__Mortierellales; f__Mortierellaceae; g__Mortierella
OTU394	1	11	8	k__Fungi; p__Basidiomycota; c__unclassified_Basidiomycota; o__unclassified_Basidiomycota; f__unclassified_Basidiomycota; g__unclassified_Basidiomycota
OTU395	13	11	0	k__Fungi; p__Basidiomycota; c__Agaricomycetes; o__Agaricales; f__Inocybaceae; g__Inocybe
OTU396	14	1	0	k__Fungi; p__Ascomycota; c__Pezizomycetes; o__Pezizales; f__unidentified; g__unidentified
OTU397	13	8	18	k__Fungi; p__unclassified_Fungi; c__unclassified_Fungi; o__unclassified_Fungi; f__unclassified_Fungi; g__unclassified_Fungi
OTU398	3	16	5	k__Fungi; p__Basidiomycota; c__Agaricomycetes; o__Thelephorales; f__Thelephoraceae; g__unclassified_Thelephoraceae
OTU399	15	0	6	k__Fungi; p__Ascomycota; c__unclassified_Ascomycota; o__unclassified_Ascomycota; f__unclassified_Ascomycota; g__unclassified_Ascomycota
OTU4	558	329	492	k__Fungi; p__Ascomycota; c__Sordariomycetes; o__Lulworthiales; f__Lulworthiaceae; g__Lulwoana
OTU40	136	237	85	k__Fungi; p__Ascomycota; c__unclassified_Ascomycota; o__unclassified_Ascomycota; f__unclassified_Ascomycota; g__unclassified_Ascomycota
OTU400	7	29	0	k__Fungi; p__Ascomycota; c__Dothideomycetes; o__Pleosporales; f__Massarinaceae; g__Stagonospora
OTU401	17	6	7	k__Fungi; p__Ascomycota; c__Eurotiomycetes; o__Eurotiales; f__Aspergillaceae; g__unclassified_Aspergillaceae
OTU402	0	21	0	k__Fungi; p__Basidiomycota; c__Agaricomycetes; o__Auriculariales; f__unclassified_Auriculariales; g__unclassified_Auriculariales
OTU403	0	18	8	k__Fungi; p__Basidiomycota; c__Agaricomycetes; o__Sebacinales; f__Serendipitaceae; g__Serendipita
OTU404	0	10	8	k__Fungi; p__Basidiomycota; c__Agaricomycetes; o__Agaricales; f__Agaricaceae; g__Leucoagaricus
OTU405	8	8	19	k__Fungi; p__Ascomycota; c__Leotiomycetes; o__Thelebolales; f__Thelebolaceae; g__Thelebolus
OTU406	9	31	2	k__Fungi; p__Basidiomycota; c__Agaricomycetes; o__unclassified_Agaricomycetes; f__unclassified_Agaricomycetes; g__unclassified_Agaricomycetes
OTU407	0	14	15	k__Fungi; p__Basidiomycota; c__Agaricomycetes; o__Sebacinales; f__Sebacinaceae; g__Sebacina
OTU408	0	0	14	k__Fungi; p__Ascomycota; c__Sordariomycetes; o__Hypocreales; f__unclassified_Hypocreales; g__unclassified_Hypocreales
OTU409	0	0	14	k__Fungi; p__Ascomycota; c__Sordariomycetes; o__Sordariales; f__Chaetomiaceae; g__Cladorrhinum
OTU41	54	148	42	k__Fungi; p__Basidiomycota; c__Agaricomycetes; o__Agaricales; f__Hygrophoraceae; g__Cuphophyllus
OTU410	14	0	0	k__Fungi; p__Basidiomycota; c__unclassified_Basidiomycota; o__unclassified_Basidiomycota; f__unclassified_Basidiomycota; g__unclassified_Basidiomycota
OTU411	19	0	0	k__Fungi; p__Basidiomycota; c__Agaricomycetes; o__Agaricales; f__Tricholomataceae; g__Tricholoma
OTU412	4	10	0	k__Fungi; p__Basidiomycota; c__Agaricomycetes; o__Agaricales; f__Cortinariaceae; g__Cortinarius
OTU413	2	6	9	k__Fungi; p__Ascomycota; c__Eurotiomycetes; o__Chaetothyriales; f__Herpotrichiellaceae; g__Exophiala
OTU414	16	0	0	k__Fungi; p__Basidiomycota; c__Agaricomycetes; o__Cantharellales; f__Ceratobasidiaceae; g__unclassified_Ceratobasidiaceae
OTU415	10	0	5	k__Fungi; p__Rozellomycota; c__unidentified; o__unidentified; f__unidentified; g__unidentified
OTU416	17	0	0	k__Fungi; p__Ascomycota; c__Sordariomycetes; o__Hypocreales; f__Ophiocordycipitaceae; g__Hirsutella
OTU417	3	0	13	k__Fungi; p__Basidiomycota; c__Tremellomycetes; o__Tremellales; f__Bulleribasidiaceae; g__Vishniacozyma
OTU418	5	13	2	k__Fungi; p__Basidiomycota; c__Agaricomycetes; o__Polyporales; f__Meruliaceae; g__Phanerochaete
OTU419	22	0	0	k__Fungi; p__Basidiomycota; c__unclassified_Basidiomycota; o__unclassified_Basidiomycota; f__unclassified_Basidiomycota; g__unclassified_Basidiomycota
OTU42	87	62	101	k__Fungi; p__Ascomycota; c__Dothideomycetes; o__Pleosporales; f__Pleosporaceae; g__Alternaria
OTU420	8	8	2	k__Fungi; p__Basidiomycota; c__Agaricomycetes; o__Russulales; f__Russulaceae; g__Russula
OTU421	18	0	0	k__Fungi; p__Ascomycota; c__Dothideomycetes; o__Pleosporales; f__Pleosporaceae; g__Neocamarosporium
OTU422	4	12	0	k__Fungi; p__Ascomycota; c__Sordariomycetes; o__unclassified_Sordariomycetes; f__unclassified_Sordariomycetes; g__unclassified_Sordariomycetes
OTU423	23	0	3	k__Fungi; p__Basidiomycota; c__Agaricomycetes; o__Agaricales; f__Clavariaceae; g__Ramariopsis
OTU424	8	17	14	k__Fungi; p__Mortierellomycota; c__Mortierellomycetes; o__Mortierellales; f__Mortierellaceae; g__Mortierella
OTU425	15	0	0	k__Fungi; p__Ascomycota; c__unclassified_Ascomycota; o__unclassified_Ascomycota; f__unclassified_Ascomycota; g__unclassified_Ascomycota
OTU426	6	4	9	k__Fungi; p__Ascomycota; c__Dothideomycetes; o__Muyocopronales; f__unclassified_Muyocopronales; g__unclassified_Muyocopronales
OTU427	13	12	8	k__Fungi; p__Chytridiomycota; c__Chytridiomycetes; o__Chytridiales; f__Chytridiaceae; g__Dendrochytridium
OTU428	3	15	0	k__Fungi; p__Basidiomycota; c__Agaricomycetes; o__Agaricales; f__Inocybaceae; g__Inocybe
OTU429	0	5	11	k__Fungi; p__Ascomycota; c__unclassified_Ascomycota; o__unclassified_Ascomycota; f__unclassified_Ascomycota; g__unclassified_Ascomycota
OTU43	60	135	56	k__Fungi; p__Basidiomycota; c__Agaricomycetes; o__Sebacinales; f__Serendipitaceae; g__unidentified
OTU430	5	23	18	k__Fungi; p__Basidiomycota; c__Agaricomycetes; o__Cantharellales; f__Clavulinaceae; g__Membranomyces
OTU431	0	15	0	k__Fungi; p__Ascomycota; c__Leotiomycetes; o__Helotiales; f__unclassified_Helotiales; g__unclassified_Helotiales
OTU432	1	20	0	k__Fungi; p__Mortierellomycota; c__Mortierellomycetes; o__Mortierellales; f__Mortierellaceae; g__Mortierella
OTU433	0	15	0	k__Fungi; p__unclassified_Fungi; c__unclassified_Fungi; o__unclassified_Fungi; f__unclassified_Fungi; g__unclassified_Fungi
OTU434	0	2	12	k__Fungi; p__Basidiomycota; c__Agaricomycetes; o__Thelephorales; f__Thelephoraceae; g__unclassified_Thelephoraceae
OTU435	4	9	10	k__Fungi; p__Ascomycota; c__Saccharomycetes; o__Saccharomycetales; f__Trichomonascaceae; g__Blastobotrys
OTU436	0	15	0	k__Fungi; p__Ascomycota; c__Sordariomycetes; o__Hypocreales; f__Cordycipitaceae; g__Parengyodontium
OTU437	0	8	15	k__Fungi; p__Chytridiomycota; c__unidentified; o__unidentified; f__unidentified; g__unidentified
OTU438	5	4	22	k__Fungi; p__Basidiomycota; c__Agaricomycetes; o__unclassified_Agaricomycetes; f__unclassified_Agaricomycetes; g__unclassified_Agaricomycetes
OTU439	0	1	15	k__Fungi; p__Basidiomycota; c__Agaricomycetes; o__Trechisporales; f__Hydnodontaceae; g__Trechispora
OTU44	74	102	68	k__Fungi; p__Ascomycota; c__Leotiomycetes; o__Helotiales; f__Helotiales_fam_Incertae_sedis; g__Leptodontidium
OTU440	5	0	22	k__Fungi; p__Ascomycota; c__Dothideomycetes; o__Pleosporales; f__Pleosporaceae; g__Alternaria
OTU441	0	0	14	k__Fungi; p__Basidiomycota; c__Microbotryomycetes; o__unclassified_Microbotryomycetes; f__unclassified_Microbotryomycetes; g__unclassified_Microbotryomycetes
OTU442	15	0	0	k__Fungi; p__Basidiomycota; c__Agaricomycetes; o__Agaricales; f__Bolbitiaceae; g__Conocybe
OTU443	2	12	5	k__Fungi; p__Ascomycota; c__unclassified_Ascomycota; o__unclassified_Ascomycota; f__unclassified_Ascomycota; g__unclassified_Ascomycota
OTU444	19	1	26	k__Fungi; p__Ascomycota; c__Saccharomycetes; o__Saccharomycetales; f__unclassified_Saccharomycetales; g__unclassified_Saccharomycetales
OTU445	9	0	4	k__Fungi; p__Ascomycota; c__Archaeorhizomycetes; o__Archaeorhizomycetales; f__Archaeorhizomycetaceae; g__Archaeorhizomyces
OTU446	6	8	0	k__Fungi; p__Basidiomycota; c__unclassified_Basidiomycota; o__unclassified_Basidiomycota; f__unclassified_Basidiomycota; g__unclassified_Basidiomycota
OTU447	33	15	13	k__Fungi; p__Ascomycota; c__Dothideomycetes; o__Mycosphaerellales; f__Mycosphaerellaceae; g__Cercospora
OTU448	10	0	7	k__Fungi; p__Rozellomycota; c__unidentified; o__unidentified; f__unidentified; g__unidentified
OTU449	11	5	6	k__Fungi; p__Ascomycota; c__Saccharomycetes; o__Saccharomycetales; f__Saccharomycetaceae; g__Kazachstania
OTU45	89	100	116	k__Fungi; p__Ascomycota; c__Eurotiomycetes; o__Eurotiales; f__Aspergillaceae; g__Aspergillus
OTU450	14	0	2	k__Fungi; p__Ascomycota; c__Archaeorhizomycetes; o__Archaeorhizomycetales; f__Archaeorhizomycetaceae; g__Archaeorhizomyces
OTU451	5	2	22	k__Fungi; p__unclassified_Fungi; c__unclassified_Fungi; o__unclassified_Fungi; f__unclassified_Fungi; g__unclassified_Fungi
OTU452	2	5	7	k__Fungi; p__Ascomycota; c__Archaeorhizomycetes; o__Archaeorhizomycetales; f__Archaeorhizomycetaceae; g__Archaeorhizomyces
OTU453	9	5	1	k__Fungi; p__Ascomycota; c__Eurotiomycetes; o__Chaetothyriales; f__Herpotrichiellaceae; g__unidentified
OTU454	2	8	24	k__Fungi; p__Basidiomycota; c__Agaricomycetes; o__Agaricales; f__Entolomataceae; g__Entoloma
OTU455	1	4	17	k__Fungi; p__Basidiomycota; c__Agaricomycetes; o__unclassified_Agaricomycetes; f__unclassified_Agaricomycetes; g__unclassified_Agaricomycetes
OTU456	4	5	11	k__Fungi; p__Basidiomycota; c__Tremellomycetes; o__Tremellales; f__Bulleribasidiaceae; g__Hannaella
OTU457	10	0	7	k__Fungi; p__unclassified_Fungi; c__unclassified_Fungi; o__unclassified_Fungi; f__unclassified_Fungi; g__unclassified_Fungi
OTU458	18	0	0	k__Fungi; p__Basidiomycota; c__Tremellomycetes; o__Tremellales; f__Rhynchogastremataceae; g__Papiliotrema
OTU459	13	0	0	k__Fungi; p__Rozellomycota; c__unidentified; o__unidentified; f__unidentified; g__unidentified
OTU46	64	157	50	k__Fungi; p__Ascomycota; c__Sordariomycetes; o__Glomerellales; f__Plectosphaerellaceae; g__Sodiomyces
OTU460	26	16	4	k__Fungi; p__Mortierellomycota; c__Mortierellomycetes; o__Mortierellales; f__Mortierellaceae; g__Mortierella
OTU461	7	0	11	k__Fungi; p__Ascomycota; c__Sordariomycetes; o__unclassified_Sordariomycetes; f__unclassified_Sordariomycetes; g__unclassified_Sordariomycetes
OTU462	4	13	2	k__Fungi; p__Basidiomycota; c__Agaricomycetes; o__Thelephorales; f__Thelephoraceae; g__unclassified_Thelephoraceae
OTU463	10	5	0	k__Fungi; p__Mortierellomycota; c__Mortierellomycetes; o__Mortierellales; f__Mortierellaceae; g__Mortierella
OTU464	2	0	14	k__Fungi; p__unclassified_Fungi; c__unclassified_Fungi; o__unclassified_Fungi; f__unclassified_Fungi; g__unclassified_Fungi
OTU465	0	15	0	k__Fungi; p__unclassified_Fungi; c__unclassified_Fungi; o__unclassified_Fungi; f__unclassified_Fungi; g__unclassified_Fungi
OTU466	0	18	0	k__Fungi; p__unclassified_Fungi; c__unclassified_Fungi; o__unclassified_Fungi; f__unclassified_Fungi; g__unclassified_Fungi
OTU467	0	16	0	k__Fungi; p__Ascomycota; c__Sordariomycetes; o__Microascales; f__Microascaceae; g__Acaulium
OTU468	0	12	0	k__Fungi; p__Ascomycota; c__Saccharomycetes; o__Saccharomycetales; f__unidentified; g__Candida
OTU469	1	16	0	k__Fungi; p__Ascomycota; c__Eurotiomycetes; o__Eurotiales; f__Aspergillaceae; g__unclassified_Aspergillaceae
OTU47	104	105	46	k__Fungi; p__Ascomycota; c__Sordariomycetes; o__Sordariales; f__Chaetomiaceae; g__Humicola
OTU470	6	13	7	k__Fungi; p__Ascomycota; c__Sordariomycetes; o__Microascales; f__Microascaceae; g__Cephalotrichum
OTU471	0	13	0	k__Fungi; p__Ascomycota; c__Archaeorhizomycetes; o__Archaeorhizomycetales; f__Archaeorhizomycetaceae; g__Archaeorhizomyces
OTU472	9	11	7	k__Fungi; p__Chytridiomycota; c__Spizellomycetes; o__Spizellomycetales; f__unidentified; g__unidentified
OTU473	1	26	16	k__Fungi; p__Ascomycota; c__Leotiomycetes; o__Helotiales; f__Hyaloscyphaceae; g__Cistella
OTU474	0	15	5	k__Fungi; p__unclassified_Fungi; c__unclassified_Fungi; o__unclassified_Fungi; f__unclassified_Fungi; g__unclassified_Fungi
OTU475	0	17	8	k__Fungi; p__Basidiomycota; c__Agaricomycetes; o__Agaricales; f__Inocybaceae; g__Inocybe
OTU476	0	22	0	k__Fungi; p__Ascomycota; c__Pezizomycetes; o__Pezizales; f__Pyronemataceae; g__unidentified
OTU477	3	20	0	k__Fungi; p__Rozellomycota; c__Rozellomycotina_cls_Incertae_sedis; o__GS11; f__unidentified; g__unidentified
OTU478	9	9	13	k__Fungi; p__Ascomycota; c__Pezizomycetes; o__Pezizales; f__Pezizaceae; g__Peziza
OTU479	0	28	0	k__Fungi; p__Basidiomycota; c__Agaricomycetes; o__Agaricales; f__Inocybaceae; g__Inocybe
OTU48	39	118	54	k__Fungi; p__Basidiomycota; c__Agaricomycetes; o__Russulales; f__Russulaceae; g__Lactarius
OTU480	0	8	7	k__Fungi; p__Ascomycota; c__Leotiomycetes; o__Helotiales; f__Helotiales_fam_Incertae_sedis; g__unidentified
OTU481	0	0	15	k__Fungi; p__Ascomycota; c__Sordariomycetes; o__Hypocreales; f__unclassified_Hypocreales; g__unclassified_Hypocreales
OTU482	21	32	13	k__Fungi; p__Ascomycota; c__Sordariomycetes; o__Sordariales; f__Lasiosphaeriaceae; g__Schizothecium
OTU483	0	0	14	k__Fungi; p__Ascomycota; c__Laboulbeniomycetes; o__Pyxidiophorales; f__Pyxidiophoraceae; g__Pyxidiophora
OTU484	0	0	13	k__Fungi; p__Basidiomycota; c__unidentified; o__unidentified; f__unidentified; g__unidentified
OTU485	9	0	13	k__Fungi; p__unclassified_Fungi; c__unclassified_Fungi; o__unclassified_Fungi; f__unclassified_Fungi; g__unclassified_Fungi
OTU486	0	0	15	k__Fungi; p__Basidiomycota; c__Agaricomycetes; o__Thelephorales; f__Thelephoraceae; g__unidentified
OTU487	8	1	4	k__Fungi; p__Basidiomycota; c__Agaricomycetes; o__unclassified_Agaricomycetes; f__unclassified_Agaricomycetes; g__unclassified_Agaricomycetes
OTU488	13	8	0	k__Fungi; p__Ascomycota; c__Pezizomycetes; o__Pezizales; f__Pyronemataceae; g__Pseudaleuria
OTU489	13	0	0	k__Fungi; p__Rozellomycota; c__unidentified; o__unidentified; f__unidentified; g__unidentified
OTU49	43	108	40	k__Fungi; p__Basidiomycota; c__Agaricomycetes; o__Agaricales; f__Hydnangiaceae; g__Laccaria
OTU490	4	9	9	k__Fungi; p__unclassified_Fungi; c__unclassified_Fungi; o__unclassified_Fungi; f__unclassified_Fungi; g__unclassified_Fungi
OTU491	8	2	24	k__Fungi; p__Basidiomycota; c__Agaricomycetes; o__Agaricales; f__Hygrophoraceae; g__Hygrocybe
OTU492	13	1	8	k__Fungi; p__Ascomycota; c__Dothideomycetes; o__Pleosporales; f__Cucurbitariaceae; g__Neocucurbitaria
OTU493	5	25	11	k__Fungi; p__Basidiomycota; c__Agaricomycetes; o__Agaricales; f__unclassified_Agaricales; g__unclassified_Agaricales
OTU494	15	10	20	k__Fungi; p__Basidiomycota; c__Agaricomycetes; o__Agaricales; f__Tricholomataceae; g__Dermoloma
OTU495	7	0	9	k__Fungi; p__Ascomycota; c__Dothideomycetes; o__Pleosporales; f__Phaeosphaeriaceae; g__Phaeosphaeria
OTU496	5	5	6	k__Fungi; p__Ascomycota; c__Eurotiomycetes; o__Chaetothyriales; f__Trichomeriaceae; g__Trichomerium
OTU497	6	10	0	k__Fungi; p__Basidiomycota; c__Agaricomycetes; o__Thelephorales; f__Thelephoraceae; g__Tomentella
OTU498	9	12	0	k__Fungi; p__Ascomycota; c__Leotiomycetes; o__Helotiales; f__Mollisiaceae; g__unclassified_Mollisiaceae
OTU499	5	9	7	k__Fungi; p__Basidiomycota; c__Agaricomycetes; o__Agaricales; f__Typhulaceae; g__Typhula
OTU5	301	470	267	k__Fungi; p__Ascomycota; c__Sordariomycetes; o__Sordariales; f__Chaetomiaceae; g__Trichocladium
OTU50	59	64	72	k__Fungi; p__Basidiomycota; c__Agaricomycetes; o__Russulales; f__Russulaceae; g__Lactarius
OTU500	7	8	0	k__Fungi; p__Ascomycota; c__Sordariomycetes; o__Glomerellales; f__Plectosphaerellaceae; g__Verticillium
OTU501	18	28	0	k__Fungi; p__Ascomycota; c__Eurotiomycetes; o__Eurotiales; f__Aspergillaceae; g__Aspergillus
OTU502	6	6	6	k__Fungi; p__Chytridiomycota; c__Rhizophlyctidomycetes; o__Rhizophlyctidales; f__Rhizophlyctidaceae; g__Rhizophlyctis
OTU503	7	9	6	k__Fungi; p__Basidiomycota; c__Agaricomycetes; o__Thelephorales; f__Thelephoraceae; g__Tomentellopsis
OTU504	7	4	17	k__Fungi; p__Ascomycota; c__Sordariomycetes; o__Hypocreales; f__Cordycipitaceae; g__Leptobacillium
OTU506	4	9	0	k__Fungi; p__Ascomycota; c__Sordariomycetes; o__Hypocreales; f__Hypocreales_fam_Incertae_sedis; g__Fusariella
OTU508	12	0	0	k__Fungi; p__Chytridiomycota; c__unidentified; o__unidentified; f__unidentified; g__unidentified
OTU509	4	10	0	k__Fungi; p__Mortierellomycota; c__Mortierellomycetes; o__Mortierellales; f__Mortierellaceae; g__Mortierella
OTU51	14	81	55	k__Fungi; p__Basidiomycota; c__Agaricomycetes; o__Boletales; f__Boletaceae; g__Boletus
OTU510	16	0	24	k__Fungi; p__unclassified_Fungi; c__unclassified_Fungi; o__unclassified_Fungi; f__unclassified_Fungi; g__unclassified_Fungi
OTU511	12	0	0	k__Fungi; p__unclassified_Fungi; c__unclassified_Fungi; o__unclassified_Fungi; f__unclassified_Fungi; g__unclassified_Fungi
OTU512	0	13	0	k__Fungi; p__unclassified_Fungi; c__unclassified_Fungi; o__unclassified_Fungi; f__unclassified_Fungi; g__unclassified_Fungi
OTU513	0	21	12	k__Fungi; p__Chytridiomycota; c__unidentified; o__unidentified; f__unidentified; g__unidentified
OTU514	6	20	14	k__Fungi; p__Ascomycota; c__Leotiomycetes; o__unidentified; f__unidentified; g__Leohumicola
OTU515	11	12	0	k__Fungi; p__Chytridiomycota; c__unidentified; o__unidentified; f__unidentified; g__unidentified
OTU516	3	14	0	k__Fungi; p__Ascomycota; c__Sordariomycetes; o__Hypocreales; f__Bionectriaceae; g__Clonostachys
OTU517	0	12	0	k__Fungi; p__Ascomycota; c__Leotiomycetes; o__unclassified_Leotiomycetes; f__unclassified_Leotiomycetes; g__unclassified_Leotiomycetes
OTU518	2	10	6	k__Fungi; p__Basidiomycota; c__Agaricomycetes; o__Cantharellales; f__Ceratobasidiaceae; g__unclassified_Ceratobasidiaceae
OTU519	0	15	0	k__Fungi; p__Ascomycota; c__Sordariomycetes; o__Hypocreales; f__Cordycipitaceae; g__unclassified_Cordycipitaceae
OTU52	67	103	39	k__Fungi; p__Ascomycota; c__Eurotiomycetes; o__Eurotiales; f__Aspergillaceae; g__Penicillium
OTU520	7	13	10	k__Fungi; p__Basidiomycota; c__Microbotryomycetes; o__unidentified; f__Chrysozymaceae; g__Sampaiozyma
OTU521	5	18	11	k__Fungi; p__Basidiomycota; c__Agaricomycetes; o__Agaricales; f__Entolomataceae; g__Clitopilus
OTU522	11	8	12	k__Fungi; p__Ascomycota; c__Sordariomycetes; o__Sordariales; f__Chaetomiaceae; g__Acrophialophora
OTU523	0	15	0	k__Fungi; p__unclassified_Fungi; c__unclassified_Fungi; o__unclassified_Fungi; f__unclassified_Fungi; g__unclassified_Fungi
OTU524	0	15	0	k__Fungi; p__Ascomycota; c__Sordariomycetes; o__Sordariales; f__Lasiosphaeriaceae; g__Cercophora
OTU525	0	18	9	k__Fungi; p__unclassified_Fungi; c__unclassified_Fungi; o__unclassified_Fungi; f__unclassified_Fungi; g__unclassified_Fungi
OTU526	0	17	7	k__Fungi; p__Chytridiomycota; c__Spizellomycetes; o__Spizellomycetales; f__Spizellomycetaceae; g__Triparticalcar
OTU527	0	27	0	k__Fungi; p__unclassified_Fungi; c__unclassified_Fungi; o__unclassified_Fungi; f__unclassified_Fungi; g__unclassified_Fungi
OTU528	0	18	0	k__Fungi; p__Ascomycota; c__Sordariomycetes; o__Xylariales; f__Sporocadaceae; g__Discosia
OTU529	6	7	6	k__Fungi; p__Basidiomycota; c__Agaricomycetes; o__Sebacinales; f__Sebacinaceae; g__Sebacina
OTU53	30	110	40	k__Fungi; p__Chytridiomycota; c__Rhizophlyctidomycetes; o__Rhizophlyctidales; f__Rhizophlyctidaceae; g__Rhizophlyctis
OTU530	0	19	0	k__Fungi; p__Basidiomycota; c__Agaricomycetes; o__Thelephorales; f__Thelephoraceae; g__unidentified
OTU531	0	44	0	k__Fungi; p__unclassified_Fungi; c__unclassified_Fungi; o__unclassified_Fungi; f__unclassified_Fungi; g__unclassified_Fungi
OTU532	0	10	9	k__Fungi; p__Ascomycota; c__Dothideomycetes; o__Mycosphaerellales; f__Mycosphaerellaceae; g__unclassified_Mycosphaerellaceae
OTU533	2	12	0	k__Fungi; p__Ascomycota; c__Dothideomycetes; o__Venturiales; f__Sympoventuriaceae; g__Pseudosigmoidea
OTU534	0	2	23	k__Fungi; p__Ascomycota; c__Eurotiomycetes; o__Eurotiales; f__Aspergillaceae; g__Aspergillus
OTU536	0	0	16	k__Fungi; p__unclassified_Fungi; c__unclassified_Fungi; o__unclassified_Fungi; f__unclassified_Fungi; g__unclassified_Fungi
OTU537	0	10	15	k__Fungi; p__Basidiomycota; c__unclassified_Basidiomycota; o__unclassified_Basidiomycota; f__unclassified_Basidiomycota; g__unclassified_Basidiomycota
OTU538	12	5	1	k__Fungi; p__Ascomycota; c__Sordariomycetes; o__Sordariales; f__Sordariales_fam_Incertae_sedis; g__Remersonia
OTU539	4	0	8	k__Fungi; p__Rozellomycota; c__unidentified; o__unidentified; f__unidentified; g__unidentified
OTU54	62	46	88	k__Fungi; p__Basidiomycota; c__Tremellomycetes; o__Tremellales; f__Trimorphomycetaceae; g__Saitozyma
OTU540	10	0	2	k__Fungi; p__Ascomycota; c__Sordariomycetes; o__Sordariales; f__Sordariaceae; g__unclassified_Sordariaceae
OTU541	15	9	15	k__Fungi; p__Ascomycota; c__Leotiomycetes; o__Thelebolales; f__Pseudeurotiaceae; g__Pseudeurotium
OTU542	15	0	0	k__Fungi; p__unclassified_Fungi; c__unclassified_Fungi; o__unclassified_Fungi; f__unclassified_Fungi; g__unclassified_Fungi
OTU543	19	2	6	k__Fungi; p__Blastocladiomycota; c__unidentified; o__unidentified; f__unidentified; g__unidentified
OTU544	16	0	0	k__Fungi; p__Ascomycota; c__Dothideomycetes; o__Pleosporales; f__Torulaceae; g__Dendryphion
OTU545	11	2	1	k__Fungi; p__Basidiomycota; c__Agaricomycetes; o__Agaricales; f__Tricholomataceae; g__Tricholoma
OTU546	3	9	7	k__Fungi; p__Basidiomycota; c__Agaricomycetes; o__Russulales; f__Russulaceae; g__Russula
OTU548	13	27	17	k__Fungi; p__Basidiomycota; c__Wallemiomycetes; o__Wallemiales; f__Wallemiaceae; g__Wallemia
OTU549	7	0	11	k__Fungi; p__Basidiomycota; c__unclassified_Basidiomycota; o__unclassified_Basidiomycota; f__unclassified_Basidiomycota; g__unclassified_Basidiomycota
OTU55	89	62	109	k__Fungi; p__Basidiomycota; c__Agaricomycetes; o__Russulales; f__Russulaceae; g__Russula
OTU551	5	9	0	k__Fungi; p__Ascomycota; c__unclassified_Ascomycota; o__unclassified_Ascomycota; f__unclassified_Ascomycota; g__unclassified_Ascomycota
OTU552	15	10	10	k__Fungi; p__Ascomycota; c__Leotiomycetes; o__Helotiales; f__Myxotrichaceae; g__Oidiodendron
OTU553	6	6	8	k__Fungi; p__Ascomycota; c__Eurotiomycetes; o__Eurotiales; f__Trichocomaceae; g__Talaromyces
OTU554	13	0	0	k__Fungi; p__Basidiomycota; c__Agaricomycetes; o__Cantharellales; f__unidentified; g__Minimedusa
OTU555	5	16	16	k__Fungi; p__Ascomycota; c__Saccharomycetes; o__Saccharomycetales; f__unidentified; g__unidentified
OTU556	13	0	5	k__Fungi; p__Ascomycota; c__Sordariomycetes; o__Sordariales; f__Lasiosphaeriaceae; g__Schizothecium
OTU557	10	6	6	k__Fungi; p__Ascomycota; c__Leotiomycetes; o__Thelebolales; f__Pseudeurotiaceae; g__unclassified_Pseudeurotiaceae
OTU558	12	0	5	k__Fungi; p__Mortierellomycota; c__unclassified_Mortierellomycota; o__unclassified_Mortierellomycota; f__unclassified_Mortierellomycota; g__unclassified_Mortierellomycota
OTU559	12	0	0	k__Fungi; p__Ascomycota; c__Dothideomycetes; o__Mycosphaerellales; f__Mycosphaerellaceae; g__Zasmidium
OTU56	83	62	67	k__Fungi; p__Ascomycota; c__Archaeorhizomycetes; o__Archaeorhizomycetales; f__Archaeorhizomycetaceae; g__Archaeorhizomyces
OTU560	7	0	5	k__Fungi; p__Ascomycota; c__Dothideomycetes; o__Pleosporales; f__Didymosphaeriaceae; g__Montagnula
OTU561	8	2	14	k__Fungi; p__Ascomycota; c__Sordariomycetes; o__Sordariales; f__Lasiosphaeriaceae; g__Schizothecium
OTU562	4	5	5	k__Fungi; p__Ascomycota; c__unclassified_Ascomycota; o__unclassified_Ascomycota; f__unclassified_Ascomycota; g__unclassified_Ascomycota
OTU563	8	10	0	k__Fungi; p__Ascomycota; c__Saccharomycetes; o__Saccharomycetales; f__Saccharomycetaceae; g__Kazachstania
OTU564	11	0	1	k__Fungi; p__Basidiomycota; c__Agaricomycetes; o__unidentified; f__unidentified; g__unidentified
OTU565	13	0	0	k__Fungi; p__Ascomycota; c__unclassified_Ascomycota; o__unclassified_Ascomycota; f__unclassified_Ascomycota; g__unclassified_Ascomycota
OTU567	8	7	0	k__Fungi; p__Ascomycota; c__Dothideomycetes; o__Pleosporales; f__unidentified; g__unidentified
OTU568	17	0	0	k__Fungi; p__Rozellomycota; c__unidentified; o__unidentified; f__unidentified; g__unidentified
OTU569	9	12	0	k__Fungi; p__unclassified_Fungi; c__unclassified_Fungi; o__unclassified_Fungi; f__unclassified_Fungi; g__unclassified_Fungi
OTU57	32	105	21	k__Fungi; p__Ascomycota; c__Sordariomycetes; o__Hypocreales; f__unidentified; g__Acremonium
OTU570	10	10	10	k__Fungi; p__Basidiomycota; c__Agaricomycetes; o__Agaricales; f__unclassified_Agaricales; g__unclassified_Agaricales
OTU571	13	4	0	k__Fungi; p__Chytridiomycota; c__unidentified; o__unidentified; f__unidentified; g__unidentified
OTU572	1	13	0	k__Fungi; p__Ascomycota; c__Sordariomycetes; o__Hypocreales; f__unidentified; g__Acremonium
OTU573	1	11	14	k__Fungi; p__Basidiomycota; c__Microbotryomycetes; o__unidentified; f__unidentified; g__Curvibasidium
OTU576	0	3	18	k__Fungi; p__Chytridiomycota; c__unclassified_Chytridiomycota; o__unclassified_Chytridiomycota; f__unclassified_Chytridiomycota; g__unclassified_Chytridiomycota
OTU577	6	3	10	k__Fungi; p__Basidiomycota; c__Agaricomycetes; o__Agaricales; f__Agaricaceae; g__Leucocoprinus
OTU579	0	19	0	k__Fungi; p__Ascomycota; c__Sordariomycetes; o__Sordariales; f__Chaetomiaceae; g__Humicola
OTU58	72	152	61	k__Fungi; p__Basidiomycota; c__Agaricomycetes; o__Agaricales; f__Cortinariaceae; g__Cortinarius
OTU580	0	10	10	k__Fungi; p__Ascomycota; c__Dothideomycetes; o__Pleosporales; f__Phaeosphaeriaceae; g__Septoriella
OTU581	0	11	8	k__Fungi; p__Basidiomycota; c__Agaricomycetes; o__Sebacinales; f__Sebacinaceae; g__Sebacina
OTU582	0	6	8	k__Fungi; p__Basidiomycota; c__Agaricomycetes; o__Agaricales; f__Inocybaceae; g__Inocybe
OTU583	0	14	0	k__Fungi; p__Ascomycota; c__Sordariomycetes; o__Hypocreales; f__Hypocreaceae; g__Trichoderma
OTU585	0	22	0	k__Fungi; p__Chytridiomycota; c__unidentified; o__unidentified; f__unidentified; g__unidentified
OTU586	0	20	2	k__Fungi; p__Ascomycota; c__Leotiomycetes; o__Erysiphales; f__Erysiphaceae; g__Erysiphe
OTU587	0	27	5	k__Fungi; p__Ascomycota; c__Dothideomycetes; o__Pleosporales; f__Melanommataceae; g__Pleotrichocladium
OTU59	29	81	35	k__Fungi; p__Ascomycota; c__Dothideomycetes; o__Pleosporales; f__Phaeosphaeriaceae; g__Setomelanomma
OTU592	0	0	17	k__Fungi; p__Basidiomycota; c__Agaricomycetes; o__Auriculariales; f__Exidiaceae; g__unidentified
OTU593	0	0	12	k__Fungi; p__Mucoromycota; c__Mucoromycetes; o__Mucorales; f__Mucoraceae; g__Mucor
OTU595	5	0	12	k__Fungi; p__unclassified_Fungi; c__unclassified_Fungi; o__unclassified_Fungi; f__unclassified_Fungi; g__unclassified_Fungi
OTU596	0	5	10	k__Fungi; p__Ascomycota; c__Sordariomycetes; o__Sordariales; f__Lasiosphaeriaceae; g__Echria
OTU597	0	0	19	k__Fungi; p__Ascomycota; c__Eurotiomycetes; o__Eurotiales; f__Trichocomaceae; g__Sagenomella
OTU598	0	0	12	k__Fungi; p__unclassified_Fungi; c__unclassified_Fungi; o__unclassified_Fungi; f__unclassified_Fungi; g__unclassified_Fungi
OTU599	0	0	21	k__Fungi; p__Ascomycota; c__Eurotiomycetes; o__Chaetothyriales; f__Chaetothyriaceae; g__Camptophora
OTU6	477	919	581	k__Fungi; p__Mortierellomycota; c__Mortierellomycetes; o__Mortierellales; f__Mortierellaceae; g__Mortierella
OTU60	43	77	36	k__Fungi; p__Basidiomycota; c__Agaricomycetes; o__Thelephorales; f__Thelephoraceae; g__Tomentella
OTU600	0	0	15	k__Fungi; p__unclassified_Fungi; c__unclassified_Fungi; o__unclassified_Fungi; f__unclassified_Fungi; g__unclassified_Fungi
OTU601	0	1	18	k__Fungi; p__Basidiomycota; c__unclassified_Basidiomycota; o__unclassified_Basidiomycota; f__unclassified_Basidiomycota; g__unclassified_Basidiomycota
OTU602	0	0	13	k__Fungi; p__Ascomycota; c__Dothideomycetes; o__Pleosporales; f__Phaeosphaeriaceae; g__unclassified_Phaeosphaeriaceae
OTU603	10	9	1	k__Fungi; p__Ascomycota; c__Sordariomycetes; o__Hypocreales; f__Nectriaceae; g__Gliocladiopsis
OTU605	11	3	4	k__Fungi; p__Ascomycota; c__Leotiomycetes; o__Helotiales; f__Helotiaceae; g__Scytalidium
OTU606	9	3	4	k__Fungi; p__Ascomycota; c__Sordariomycetes; o__Hypocreales; f__Nectriaceae; g__unclassified_Nectriaceae
OTU607	12	0	10	k__Fungi; p__Basidiomycota; c__Agaricomycetes; o__Polyporales; f__Polyporaceae; g__Ganoderma
OTU608	12	0	0	k__Fungi; p__Ascomycota; c__Archaeorhizomycetes; o__Archaeorhizomycetales; f__Archaeorhizomycetaceae; g__Archaeorhizomyces
OTU609	12	0	0	k__Fungi; p__Basidiomycota; c__Agaricomycetes; o__Russulales; f__Peniophoraceae; g__Subulicystidium
OTU61	39	39	74	k__Fungi; p__Ascomycota; c__Leotiomycetes; o__Helotiales; f__Helotiales_fam_Incertae_sedis; g__Acephala
OTU610	12	0	0	k__Fungi; p__Ascomycota; c__Sordariomycetes; o__Hypocreales; f__Nectriaceae; g__Acremoniopsis
OTU611	12	0	0	k__Fungi; p__Ascomycota; c__Sordariomycetes; o__unclassified_Sordariomycetes; f__unclassified_Sordariomycetes; g__unclassified_Sordariomycetes
OTU612	7	14	0	k__Fungi; p__Basidiomycota; c__Agaricomycetes; o__Russulales; f__Russulaceae; g__Lactarius
OTU614	18	0	0	k__Fungi; p__Ascomycota; c__Dothideomycetes; o__unclassified_Dothideomycetes; f__unclassified_Dothideomycetes; g__unclassified_Dothideomycetes
OTU615	9	4	0	k__Fungi; p__Ascomycota; c__Sordariomycetes; o__Sordariales; f__Lasiosphaeriaceae; g__unclassified_Lasiosphaeriaceae
OTU616	20	15	0	k__Fungi; p__Ascomycota; c__Sordariomycetes; o__unclassified_Sordariomycetes; f__unclassified_Sordariomycetes; g__unclassified_Sordariomycetes
OTU617	5	0	9	k__Fungi; p__Ascomycota; c__Archaeorhizomycetes; o__Archaeorhizomycetales; f__Archaeorhizomycetaceae; g__Archaeorhizomyces
OTU62	45	74	13	k__Fungi; p__Basidiomycota; c__Agaricomycetes; o__Thelephorales; f__Thelephoraceae; g__Tomentella
OTU622	6	2	5	k__Fungi; p__Ascomycota; c__Sordariomycetes; o__unclassified_Sordariomycetes; f__unclassified_Sordariomycetes; g__unclassified_Sordariomycetes
OTU623	10	3	0	k__Fungi; p__unclassified_Fungi; c__unclassified_Fungi; o__unclassified_Fungi; f__unclassified_Fungi; g__unclassified_Fungi
OTU624	12	0	1	k__Fungi; p__Basidiomycota; c__Agaricomycetes; o__Agaricales; f__Bolbitiaceae; g__Panaeolus
OTU625	9	5	0	k__Fungi; p__unclassified_Fungi; c__unclassified_Fungi; o__unclassified_Fungi; f__unclassified_Fungi; g__unclassified_Fungi
OTU626	3	16	10	k__Fungi; p__Ascomycota; c__Leotiomycetes; o__Helotiales; f__unclassified_Helotiales; g__unclassified_Helotiales
OTU627	10	7	7	k__Fungi; p__Ascomycota; c__Leotiomycetes; o__Helotiales; f__Helotiales_fam_Incertae_sedis; g__Xenopolyscytalum
OTU628	11	0	7	k__Fungi; p__Basidiomycota; c__Agaricomycetes; o__Trechisporales; f__Hydnodontaceae; g__Trechispora
OTU63	61	42	25	k__Fungi; p__Basidiomycota; c__Agaricomycetes; o__Russulales; f__Russulaceae; g__Russula
OTU631	7	15	5	k__Fungi; p__Basidiomycota; c__unclassified_Basidiomycota; o__unclassified_Basidiomycota; f__unclassified_Basidiomycota; g__unclassified_Basidiomycota
OTU633	15	0	0	k__Fungi; p__Ascomycota; c__Sordariomycetes; o__Sordariales; f__Lasiosphaeriaceae; g__Schizothecium
OTU635	0	10	7	k__Fungi; p__Ascomycota; c__Sordariomycetes; o__Pleurotheciales; f__Pleurotheciaceae; g__Phaeoisaria
OTU637	0	12	5	k__Fungi; p__Ascomycota; c__Sordariomycetes; o__Hypocreales; f__Ophiocordycipitaceae; g__Tolypocladium
OTU639	0	12	0	k__Fungi; p__Mortierellomycota; c__Mortierellomycetes; o__Mortierellales; f__Mortierellaceae; g__Mortierella
OTU64	40	50	79	k__Fungi; p__Ascomycota; c__Saccharomycetes; o__Saccharomycetales; f__unidentified; g__unidentified
OTU640	0	16	0	k__Fungi; p__Ascomycota; c__unclassified_Ascomycota; o__unclassified_Ascomycota; f__unclassified_Ascomycota; g__unclassified_Ascomycota
OTU641	0	11	6	k__Fungi; p__Basidiomycota; c__Agaricomycetes; o__Auriculariales; f__unclassified_Auriculariales; g__unclassified_Auriculariales
OTU642	0	13	0	k__Fungi; p__unclassified_Fungi; c__unclassified_Fungi; o__unclassified_Fungi; f__unclassified_Fungi; g__unclassified_Fungi
OTU643	1	12	0	k__Fungi; p__Chytridiomycota; c__unidentified; o__unidentified; f__unidentified; g__unidentified
OTU646	0	15	0	k__Fungi; p__Rozellomycota; c__unclassified_Rozellomycota; o__unclassified_Rozellomycota; f__unclassified_Rozellomycota; g__unclassified_Rozellomycota
OTU647	0	17	0	k__Fungi; p__Basidiomycota; c__unclassified_Basidiomycota; o__unclassified_Basidiomycota; f__unclassified_Basidiomycota; g__unclassified_Basidiomycota
OTU648	1	20	11	k__Fungi; p__Basidiomycota; c__Agaricomycetes; o__Auriculariales; f__Exidiaceae; g__Basidiodendron
OTU649	3	6	6	k__Fungi; p__Ascomycota; c__Sordariomycetes; o__Sordariales; f__Chaetomiaceae; g__Cladorrhinum
OTU65	61	52	65	k__Fungi; p__Basidiomycota; c__Agaricomycetes; o__Polyporales; f__Meruliaceae; g__Scopuloides
OTU651	11	2	14	k__Fungi; p__Basidiomycota; c__Agaricomycetes; o__unclassified_Agaricomycetes; f__unclassified_Agaricomycetes; g__unclassified_Agaricomycetes
OTU653	0	12	0	k__Fungi; p__unclassified_Fungi; c__unclassified_Fungi; o__unclassified_Fungi; f__unclassified_Fungi; g__unclassified_Fungi
OTU656	10	11	0	k__Fungi; p__Ascomycota; c__Dothideomycetes; o__unclassified_Dothideomycetes; f__unclassified_Dothideomycetes; g__unclassified_Dothideomycetes
OTU658	0	12	0	k__Fungi; p__Ascomycota; c__Leotiomycetes; o__Helotiales; f__Helotiaceae; g__Scytalidium
OTU66	64	81	37	k__Fungi; p__Ascomycota; c__Eurotiomycetes; o__Eurotiales; f__Thermoascaceae; g__Thermoascus
OTU660	0	12	5	k__Fungi; p__Basidiomycota; c__unclassified_Basidiomycota; o__unclassified_Basidiomycota; f__unclassified_Basidiomycota; g__unclassified_Basidiomycota
OTU663	0	19	7	k__Fungi; p__Ascomycota; c__Dothideomycetes; o__Pleosporales; f__Melanommataceae; g__Melanodiplodia
OTU664	7	0	10	k__Fungi; p__Ascomycota; c__Leotiomycetes; o__Helotiales; f__unclassified_Helotiales; g__unclassified_Helotiales
OTU668	7	7	16	k__Fungi; p__Ascomycota; c__Dothideomycetes; o__Mycosphaerellales; f__Teratosphaeriaceae; g__Catenulostroma
OTU669	0	0	12	k__Fungi; p__Ascomycota; c__unclassified_Ascomycota; o__unclassified_Ascomycota; f__unclassified_Ascomycota; g__unclassified_Ascomycota
OTU67	30	77	39	k__Fungi; p__Ascomycota; c__Dothideomycetes; o__Muyocopronales; f__unclassified_Muyocopronales; g__unclassified_Muyocopronales
OTU671	17	11	38	k__Fungi; p__Ascomycota; c__Sordariomycetes; o__Hypocreales; f__unclassified_Hypocreales; g__unclassified_Hypocreales
OTU672	0	0	17	k__Fungi; p__Basidiomycota; c__unclassified_Basidiomycota; o__unclassified_Basidiomycota; f__unclassified_Basidiomycota; g__unclassified_Basidiomycota
OTU673	20	37	38	k__Fungi; p__Ascomycota; c__Sordariomycetes; o__Hypocreales; f__Hypocreaceae; g__Trichoderma
OTU674	0	0	15	k__Fungi; p__Basidiomycota; c__unclassified_Basidiomycota; o__unclassified_Basidiomycota; f__unclassified_Basidiomycota; g__unclassified_Basidiomycota
OTU675	0	0	12	k__Fungi; p__Basidiomycota; c__unclassified_Basidiomycota; o__unclassified_Basidiomycota; f__unclassified_Basidiomycota; g__unclassified_Basidiomycota
OTU676	0	0	21	k__Fungi; p__Ascomycota; c__Eurotiomycetes; o__Chaetothyriales; f__unidentified; g__unidentified
OTU677	0	0	12	k__Fungi; p__Ascomycota; c__Dothideomycetes; o__unidentified; f__unidentified; g__Bonordeniella
OTU678	0	0	13	k__Fungi; p__unclassified_Fungi; c__unclassified_Fungi; o__unclassified_Fungi; f__unclassified_Fungi; g__unclassified_Fungi
OTU679	6	2	9	k__Fungi; p__Ascomycota; c__Saccharomycetes; o__Saccharomycetales; f__Trichomonascaceae; g__Trichomonascus
OTU68	52	17	54	k__Fungi; p__Ascomycota; c__Leotiomycetes; o__Helotiales; f__unclassified_Helotiales; g__unclassified_Helotiales
OTU681	0	0	17	k__Fungi; p__Ascomycota; c__Dothideomycetes; o__Mycosphaerellales; f__Dissoconiaceae; g__Uwebraunia
OTU683	0	0	14	k__Fungi; p__Basidiomycota; c__Agaricomycetes; o__Boletales; f__Sclerodermataceae; g__Scleroderma
OTU684	0	2	13	k__Fungi; p__Ascomycota; c__Sordariomycetes; o__Sordariales; f__Chaetomiaceae; g__Triangularia
OTU687	4	1	10	k__Fungi; p__unclassified_Fungi; c__unclassified_Fungi; o__unclassified_Fungi; f__unclassified_Fungi; g__unclassified_Fungi
OTU688	10	0	2	k__Fungi; p__Basidiomycota; c__Agaricomycetes; o__Boletales; f__Suillaceae; g__Suillus
OTU689	11	5	0	k__Fungi; p__Ascomycota; c__Sordariomycetes; o__Sordariales; f__Chaetomiaceae; g__unclassified_Chaetomiaceae
OTU69	15	50	35	k__Fungi; p__Ascomycota; c__Sordariomycetes; o__Hypocreales; f__Nectriaceae; g__Fusarium
OTU690	5	14	0	k__Fungi; p__Ascomycota; c__Eurotiomycetes; o__Chaetothyriales; f__unidentified; g__unidentified
OTU692	10	0	3	k__Fungi; p__Basidiomycota; c__Agaricomycetes; o__Cantharellales; f__Hydnaceae; g__Hydnum
OTU694	12	0	0	k__Fungi; p__Rozellomycota; c__unidentified; o__unidentified; f__unidentified; g__unidentified
OTU695	7	8	0	k__Fungi; p__Ascomycota; c__Leotiomycetes; o__Helotiales; f__Hyaloscyphaceae; g__Setoscypha
OTU696	15	11	11	k__Fungi; p__Ascomycota; c__Eurotiomycetes; o__Chaetothyriales; f__Trichomeriaceae; g__Knufia
OTU697	8	5	0	k__Fungi; p__Ascomycota; c__Sordariomycetes; o__Sordariales; f__Chaetomiaceae; g__Staphylotrichum
OTU7	287	508	344	k__Fungi; p__Chytridiomycota; c__Rhizophlyctidomycetes; o__Rhizophlyctidales; f__Rhizophlyctidaceae; g__Rhizophlyctis
OTU70	30	45	39	k__Fungi; p__Ascomycota; c__Sordariomycetes; o__Xylariales; f__Sporocadaceae; g__Seimatosporium
OTU700	6	16	0	k__Fungi; p__Ascomycota; c__Eurotiomycetes; o__Eurotiales; f__Trichocomaceae; g__Talaromyces
OTU702	11	1	0	k__Fungi; p__Rozellomycota; c__unidentified; o__unidentified; f__unidentified; g__unidentified
OTU703	1	8	8	k__Fungi; p__Rozellomycota; c__unidentified; o__unidentified; f__unidentified; g__unidentified
OTU704	8	0	5	k__Fungi; p__Basidiomycota; c__unclassified_Basidiomycota; o__unclassified_Basidiomycota; f__unclassified_Basidiomycota; g__unclassified_Basidiomycota
OTU706	12	0	0	k__Fungi; p__Ascomycota; c__Dothideomycetes; o__Capnodiales; f__Capnodiaceae; g__Capnodium
OTU708	4	11	0	k__Fungi; p__Chytridiomycota; c__unidentified; o__unidentified; f__unidentified; g__unidentified
OTU709	15	8	0	k__Fungi; p__Ascomycota; c__Eurotiomycetes; o__Eurotiales; f__Aspergillaceae; g__Aspergillus
OTU71	13	90	6	k__Fungi; p__Rozellomycota; c__Rozellomycotina_cls_Incertae_sedis; o__GS11; f__unidentified; g__unidentified
OTU710	8	5	0	k__Fungi; p__Ascomycota; c__Sordariomycetes; o__Myrmecridiales; f__Myrmecridiaceae; g__Myrmecridium
OTU712	3	13	7	k__Fungi; p__Ascomycota; c__Eurotiomycetes; o__Eurotiales; f__Thermoascaceae; g__Byssochlamys
OTU714	15	0	1	k__Fungi; p__Basidiomycota; c__Agaricomycetes; o__Russulales; f__Hericiaceae; g__Hericium
OTU715	9	0	3	k__Fungi; p__Basidiomycota; c__Agaricomycetes; o__Auriculariales; f__unidentified; g__unidentified
OTU716	12	0	0	k__Fungi; p__Ascomycota; c__Dothideomycetes; o__Mycosphaerellales; f__Mycosphaerellaceae; g__unclassified_Mycosphaerellaceae
OTU717	5	8	0	k__Fungi; p__Ascomycota; c__Sordariomycetes; o__Ophiostomatales; f__Ophiostomataceae; g__unclassified_Ophiostomataceae
OTU719	3	9	0	k__Fungi; p__Ascomycota; c__Dothideomycetes; o__Venturiales; f__Venturiaceae; g__Tyrannosorus
OTU72	46	108	48	k__Fungi; p__Ascomycota; c__Sordariomycetes; o__Hypocreales; f__Nectriaceae; g__Fusarium
OTU720	10	0	2	k__Fungi; p__Ascomycota; c__Sordariomycetes; o__Sordariales; f__Chaetomiaceae; g__unclassified_Chaetomiaceae
OTU721	7	12	10	k__Fungi; p__Basidiomycota; c__Agaricomycetes; o__Russulales; f__Russulaceae; g__Lactarius
OTU722	8	7	1	k__Fungi; p__Ascomycota; c__Eurotiomycetes; o__Eurotiales; f__Aspergillaceae; g__Aspergillus
OTU723	13	1	1	k__Fungi; p__Ascomycota; c__Dothideomycetes; o__Pleosporales; f__Leptosphaeriaceae; g__Plenodomus
OTU724	8	0	6	k__Fungi; p__Basidiomycota; c__Agaricomycetes; o__Hymenochaetales; f__Rickenellaceae; g__Rickenella
OTU726	5	9	2	k__Fungi; p__Ascomycota; c__Sordariomycetes; o__Sordariales; f__unclassified_Sordariales; g__unclassified_Sordariales
OTU727	10	3	8	k__Fungi; p__Basidiomycota; c__Agaricomycetes; o__Agaricales; f__Tricholomataceae; g__Tricholoma
OTU728	10	6	6	k__Fungi; p__Basidiomycota; c__Tremellomycetes; o__Cystofilobasidiales; f__Cystofilobasidiaceae; g__Cystofilobasidium
OTU729	1	12	0	k__Fungi; p__Chytridiomycota; c__unidentified; o__unidentified; f__unidentified; g__unidentified
OTU73	37	30	45	k__Fungi; p__Basidiomycota; c__Agaricomycetes; o__Russulales; f__Russulaceae; g__Russula
OTU730	10	4	0	k__Fungi; p__Mortierellomycota; c__Mortierellomycetes; o__Mortierellales; f__Mortierellaceae; g__Mortierella
OTU732	6	3	10	k__Fungi; p__Ascomycota; c__Sordariomycetes; o__Sordariales; f__Sordariales_fam_Incertae_sedis; g__Conlarium
OTU737	0	24	5	k__Fungi; p__Ascomycota; c__Leotiomycetes; o__Helotiales; f__unidentified; g__Collembolispora
OTU739	0	10	4	k__Fungi; p__Ascomycota; c__Leotiomycetes; o__Helotiales; f__unidentified; g__unclassified_unidentified
OTU74	158	204	170	k__Fungi; p__Ascomycota; c__Sordariomycetes; o__Sordariales; f__Lasiosphaeriaceae; g__Schizothecium
OTU743	2	12	0	k__Fungi; p__Basidiomycota; c__Agaricomycetes; o__Agaricales; f__Cortinariaceae; g__Gymnopilus
OTU744	3	3	6	k__Fungi; p__Ascomycota; c__Eurotiomycetes; o__Chaetothyriales; f__Cyphellophoraceae; g__Cyphellophora
OTU745	0	13	0	k__Fungi; p__Basidiomycota; c__Agaricomycetes; o__Agaricales; f__Clavariaceae; g__Clavulinopsis
OTU746	2	17	5	k__Fungi; p__Ascomycota; c__Dothideomycetes; o__Cladosporiales; f__Cladosporiaceae; g__Cladosporium
OTU749	0	15	0	k__Fungi; p__unclassified_Fungi; c__unclassified_Fungi; o__unclassified_Fungi; f__unclassified_Fungi; g__unclassified_Fungi
OTU75	64	81	55	k__Fungi; p__Ascomycota; c__Sordariomycetes; o__Hypocreales; f__Nectriaceae; g__Fusarium
OTU751	0	22	9	k__Fungi; p__Basidiomycota; c__unclassified_Basidiomycota; o__unclassified_Basidiomycota; f__unclassified_Basidiomycota; g__unclassified_Basidiomycota
OTU753	4	10	0	k__Fungi; p__Ascomycota; c__Sordariomycetes; o__Microascales; f__Ceratocystidaceae; g__Ceratocystis
OTU754	8	8	0	k__Fungi; p__Ascomycota; c__Sordariomycetes; o__Hypocreales; f__Ophiocordycipitaceae; g__Purpureocillium
OTU756	0	12	4	k__Fungi; p__Chytridiomycota; c__Chytridiomycetes; o__Chytridiales; f__Chytridiaceae; g__unidentified
OTU757	0	7	7	k__Fungi; p__Ascomycota; c__unclassified_Ascomycota; o__unclassified_Ascomycota; f__unclassified_Ascomycota; g__unclassified_Ascomycota
OTU76	28	42	22	k__Fungi; p__Basidiomycota; c__Agaricomycetes; o__Sebacinales; f__Sebacinaceae; g__Sebacina
OTU760	7	18	4	k__Fungi; p__Mucoromycota; c__Mucoromycetes; o__Mucorales; f__Mucoraceae; g__Mucor
OTU761	7	7	8	k__Fungi; p__Ascomycota; c__Sordariomycetes; o__Trichosphaeriales; f__Trichosphaeriaceae; g__Nigrospora
OTU767	0	3	9	k__Fungi; p__Ascomycota; c__Sordariomycetes; o__Hypocreales; f__Nectriaceae; g__Fusarium
OTU77	41	42	22	k__Fungi; p__Basidiomycota; c__Agaricomycetes; o__Sebacinales; f__Sebacinaceae; g__Sebacina
OTU772	0	15	0	k__Fungi; p__Ascomycota; c__Dothideomycetes; o__Venturiales; f__Sympoventuriaceae; g__Pseudosigmoidea
OTU773	0	17	0	k__Fungi; p__Ascomycota; c__Pezizomycetes; o__Pezizales; f__Ascobolaceae; g__Ascobolus
OTU774	2	11	8	k__Fungi; p__Chytridiomycota; c__unidentified; o__unidentified; f__unidentified; g__unidentified
OTU775	4	2	8	k__Fungi; p__unclassified_Fungi; c__unclassified_Fungi; o__unclassified_Fungi; f__unclassified_Fungi; g__unclassified_Fungi
OTU777	0	6	10	k__Fungi; p__Ascomycota; c__Sordariomycetes; o__Glomerellales; f__Glomerellaceae; g__Colletotrichum
OTU78	31	49	25	k__Fungi; p__Rozellomycota; c__unidentified; o__unidentified; f__unidentified; g__unidentified
OTU780	0	0	13	k__Fungi; p__Ascomycota; c__unclassified_Ascomycota; o__unclassified_Ascomycota; f__unclassified_Ascomycota; g__unclassified_Ascomycota
OTU787	3	0	15	k__Fungi; p__Ascomycota; c__Orbiliomycetes; o__unidentified; f__unidentified; g__unidentified
OTU789	6	5	24	k__Fungi; p__Ascomycota; c__Archaeorhizomycetes; o__Archaeorhizomycetales; f__Archaeorhizomycetaceae; g__Archaeorhizomyces
OTU79	19	35	55	k__Fungi; p__Chytridiomycota; c__unidentified; o__unidentified; f__unidentified; g__unidentified
OTU792	8	0	10	k__Fungi; p__Ascomycota; c__Leotiomycetes; o__Helotiales; f__unclassified_Helotiales; g__unclassified_Helotiales
OTU794	6	0	15	k__Fungi; p__Ascomycota; c__Eurotiomycetes; o__Eurotiales; f__Aspergillaceae; g__Aspergillus
OTU796	0	5	8	k__Fungi; p__Ascomycota; c__Eurotiomycetes; o__Eurotiales; f__Aspergillaceae; g__Aspergillus
OTU797	5	1	11	k__Fungi; p__Ascomycota; c__Sordariomycetes; o__Sordariales; f__Sordariales_fam_Incertae_sedis; g__Conlarium
OTU798	7	0	14	k__Fungi; p__Ascomycota; c__Eurotiomycetes; o__Chaetothyriales; f__unclassified_Chaetothyriales; g__unclassified_Chaetothyriales
OTU8	1	0	787	k__Fungi; p__Ascomycota; c__Pezizomycetes; o__Pezizales; f__Pezizaceae; g__Peziza
OTU80	26	35	29	k__Fungi; p__unclassified_Fungi; c__unclassified_Fungi; o__unclassified_Fungi; f__unclassified_Fungi; g__unclassified_Fungi
OTU800	0	0	14	k__Fungi; p__Ascomycota; c__Sordariomycetes; o__Sordariales; f__Chaetomiaceae; g__unclassified_Chaetomiaceae
OTU802	0	5	8	k__Fungi; p__Ascomycota; c__Dothideomycetes; o__Mytilinidiales; f__Mytilinidiaceae; g__Pseudocamaropycnis
OTU803	0	0	15	k__Fungi; p__Chytridiomycota; c__unidentified; o__unidentified; f__unidentified; g__unidentified
OTU806	7	10	4	k__Fungi; p__Ascomycota; c__Eurotiomycetes; o__Eurotiales; f__Aspergillaceae; g__Aspergillus
OTU809	9	7	0	k__Fungi; p__Ascomycota; c__Sordariomycetes; o__Hypocreales; f__Sarocladiaceae; g__Parasarocladium
OTU81	53	29	37	k__Fungi; p__Ascomycota; c__Pezizomycetes; o__Pezizales; f__Pezizaceae; g__unidentified
OTU810	12	3	0	k__Fungi; p__Ascomycota; c__Eurotiomycetes; o__Onygenales; f__Onygenales_fam_Incertae_sedis; g__Chrysosporium
OTU811	8	6	10	k__Fungi; p__Ascomycota; c__Sordariomycetes; o__Sordariales; f__Chaetomiaceae; g__Chaetomium
OTU813	10	2	0	k__Fungi; p__Basidiomycota; c__unclassified_Basidiomycota; o__unclassified_Basidiomycota; f__unclassified_Basidiomycota; g__unclassified_Basidiomycota
OTU815	14	0	4	k__Fungi; p__Ascomycota; c__Sordariomycetes; o__unclassified_Sordariomycetes; f__unclassified_Sordariomycetes; g__unclassified_Sordariomycetes
OTU816	12	0	0	k__Fungi; p__Ascomycota; c__unclassified_Ascomycota; o__unclassified_Ascomycota; f__unclassified_Ascomycota; g__unclassified_Ascomycota
OTU819	9	13	0	k__Fungi; p__Ascomycota; c__Saccharomycetes; o__Saccharomycetales; f__Phaffomycetaceae; g__Wickerhamomyces
OTU82	57	54	37	k__Fungi; p__Rozellomycota; c__unidentified; o__unidentified; f__unidentified; g__unidentified
OTU820	11	12	5	k__Fungi; p__Ascomycota; c__Leotiomycetes; o__unclassified_Leotiomycetes; f__unclassified_Leotiomycetes; g__unclassified_Leotiomycetes
OTU823	6	0	7	k__Fungi; p__Ascomycota; c__Eurotiomycetes; o__Eurotiales; f__Aspergillaceae; g__Aspergillus
OTU825	11	6	16	k__Fungi; p__Ascomycota; c__Saccharomycetes; o__Saccharomycetales; f__Saccharomycetaceae; g__Kazachstania
OTU826	5	0	10	k__Fungi; p__Basidiomycota; c__Agaricomycetes; o__Russulales; f__Russulaceae; g__unclassified_Russulaceae
OTU828	5	3	5	k__Fungi; p__Mortierellomycota; c__Mortierellomycetes; o__Mortierellales; f__Mortierellaceae; g__Mortierella
OTU83	51	49	39	k__Fungi; p__Ascomycota; c__Sordariomycetes; o__unclassified_Sordariomycetes; f__unclassified_Sordariomycetes; g__unclassified_Sordariomycetes
OTU831	17	17	4	k__Fungi; p__Basidiomycota; c__Agaricostilbomycetes; o__Agaricostilbales; f__Chionosphaeraceae; g__unidentified
OTU832	3	10	2	k__Fungi; p__unclassified_Fungi; c__unclassified_Fungi; o__unclassified_Fungi; f__unclassified_Fungi; g__unclassified_Fungi
OTU835	18	4	5	k__Fungi; p__Ascomycota; c__Sordariomycetes; o__unclassified_Sordariomycetes; f__unclassified_Sordariomycetes; g__unclassified_Sordariomycetes
OTU836	5	10	4	k__Fungi; p__Chytridiomycota; c__Chytridiomycetes; o__Rhizophydiales; f__Terramycetaceae; g__Boothiomyces
OTU84	89	72	102	k__Fungi; p__Ascomycota; c__Eurotiomycetes; o__Eurotiales; f__Aspergillaceae; g__Aspergillus
OTU844	2	13	0	k__Fungi; p__Basidiomycota; c__unclassified_Basidiomycota; o__unclassified_Basidiomycota; f__unclassified_Basidiomycota; g__unclassified_Basidiomycota
OTU846	2	10	5	k__Fungi; p__Ascomycota; c__Saccharomycetes; o__Saccharomycetales; f__unidentified; g__unidentified
OTU848	15	0	0	k__Fungi; p__unclassified_Fungi; c__unclassified_Fungi; o__unclassified_Fungi; f__unclassified_Fungi; g__unclassified_Fungi
OTU849	13	0	0	k__Fungi; p__Basidiomycota; c__Agaricomycetes; o__Cantharellales; f__Ceratobasidiaceae; g__unclassified_Ceratobasidiaceae
OTU85	25	27	39	k__Fungi; p__Basidiomycota; c__Tremellomycetes; o__Filobasidiales; f__Piskurozymaceae; g__Solicoccozyma
OTU851	1	8	4	k__Fungi; p__Ascomycota; c__Sordariomycetes; o__Sordariales; f__Chaetomiaceae; g__Arcopilus
OTU852	9	4	2	k__Fungi; p__Basidiomycota; c__Malasseziomycetes; o__Malasseziales; f__Malasseziaceae; g__Malassezia
OTU856	3	10	0	k__Fungi; p__Ascomycota; c__Sordariomycetes; o__unclassified_Sordariomycetes; f__unclassified_Sordariomycetes; g__unclassified_Sordariomycetes
OTU86	18	49	29	k__Fungi; p__unclassified_Fungi; c__unclassified_Fungi; o__unclassified_Fungi; f__unclassified_Fungi; g__unclassified_Fungi
OTU869	0	13	0	k__Fungi; p__Basidiomycota; c__Agaricomycetes; o__Boletales; f__Boletaceae; g__Austroboletus
OTU87	20	43	30	k__Fungi; p__Basidiomycota; c__Agaricomycetes; o__Russulales; f__Russulaceae; g__Russula
OTU870	4	9	0	k__Fungi; p__Ascomycota; c__Eurotiomycetes; o__Chaetothyriales; f__Herpotrichiellaceae; g__unidentified
OTU872	0	12	0	k__Fungi; p__Ascomycota; c__Archaeorhizomycetes; o__Archaeorhizomycetales; f__Archaeorhizomycetaceae; g__Archaeorhizomyces
OTU88	56	63	51	k__Fungi; p__Ascomycota; c__Dothideomycetes; o__Pleosporales; f__Didymellaceae; g__unclassified_Didymellaceae
OTU885	5	9	3	k__Fungi; p__unclassified_Fungi; c__unclassified_Fungi; o__unclassified_Fungi; f__unclassified_Fungi; g__unclassified_Fungi
OTU886	0	14	0	k__Fungi; p__Ascomycota; c__Leotiomycetes; o__Helotiales; f__unclassified_Helotiales; g__unclassified_Helotiales
OTU89	42	104	81	k__Fungi; p__Mortierellomycota; c__Mortierellomycetes; o__Mortierellales; f__Mortierellaceae; g__Mortierella
OTU891	0	15	6	k__Fungi; p__Ascomycota; c__Dothideomycetes; o__Capnodiales; f__unidentified; g__unidentified
OTU894	0	10	8	k__Fungi; p__Ascomycota; c__Dothideomycetes; o__Pleosporales; f__Didymosphaeriaceae; g__Paraphaeosphaeria
OTU898	0	13	0	k__Fungi; p__Ascomycota; c__Sordariomycetes; o__Hypocreales; f__Cordycipitaceae; g__Simplicillium
OTU9	258	333	178	k__Fungi; p__unclassified_Fungi; c__unclassified_Fungi; o__unclassified_Fungi; f__unclassified_Fungi; g__unclassified_Fungi
OTU90	25	45	11	k__Fungi; p__Basidiomycota; c__Tremellomycetes; o__Tremellales; f__Rhynchogastremataceae; g__Papiliotrema
OTU901	0	8	12	k__Fungi; p__Ascomycota; c__unclassified_Ascomycota; o__unclassified_Ascomycota; f__unclassified_Ascomycota; g__unclassified_Ascomycota
OTU903	2	13	0	k__Fungi; p__Basidiomycota; c__Malasseziomycetes; o__Malasseziales; f__Malasseziaceae; g__Malassezia
OTU905	6	7	3	k__Fungi; p__Basidiomycota; c__Agaricomycetes; o__Agaricales; f__Hygrophoraceae; g__Hygrocybe
OTU907	0	10	2	k__Fungi; p__Basidiomycota; c__Agaricomycetes; o__Agaricales; f__unclassified_Agaricales; g__unclassified_Agaricales
OTU91	10	59	24	k__Fungi; p__Ascomycota; c__Sordariomycetes; o__Hypocreales; f__Nectriaceae; g__Thelonectria
OTU914	7	8	6	k__Fungi; p__Basidiomycota; c__Tremellomycetes; o__Filobasidiales; f__Piskurozymaceae; g__Solicoccozyma
OTU915	7	7	0	k__Fungi; p__Ascomycota; c__Archaeorhizomycetes; o__Archaeorhizomycetales; f__Archaeorhizomycetaceae; g__Archaeorhizomyces
OTU917	0	16	0	k__Fungi; p__Basidiomycota; c__Agaricomycetes; o__unclassified_Agaricomycetes; f__unclassified_Agaricomycetes; g__unclassified_Agaricomycetes
OTU918	6	21	11	k__Fungi; p__Rozellomycota; c__unidentified; o__unidentified; f__unidentified; g__unidentified
OTU92	29	45	41	k__Fungi; p__Basidiomycota; c__Tremellomycetes; o__Cystofilobasidiales; f__Mrakiaceae; g__Tausonia
OTU920	3	8	5	k__Fungi; p__Glomeromycota; c__Glomeromycetes; o__Glomerales; f__Glomeraceae; g__unclassified_Glomeraceae
OTU922	0	15	0	k__Fungi; p__Basidiomycota; c__Agaricomycetes; o__Russulales; f__Russulaceae; g__Russula
OTU925	0	0	17	k__Fungi; p__Ascomycota; c__Dothideomycetes; o__Pleosporales; f__Cucurbitariaceae; g__unclassified_Cucurbitariaceae
OTU929	5	11	8	k__Fungi; p__Basidiomycota; c__Agaricomycetes; o__Agaricales; f__Clavariaceae; g__Clavulinopsis
OTU93	24	54	19	k__Fungi; p__Rozellomycota; c__unclassified_Rozellomycota; o__unclassified_Rozellomycota; f__unclassified_Rozellomycota; g__unclassified_Rozellomycota
OTU930	4	5	7	k__Fungi; p__Basidiomycota; c__Agaricomycetes; o__Agaricales; f__Nidulariaceae; g__Mycocalia
OTU937	1	1	10	k__Fungi; p__Ascomycota; c__Dothideomycetes; o__Mycosphaerellales; f__Teratosphaeriaceae; g__Teratosphaeria
OTU939	2	8	11	k__Fungi; p__Ascomycota; c__Eurotiomycetes; o__Eurotiales; f__Aspergillaceae; g__Penicillium
OTU94	43	77	64	k__Fungi; p__Basidiomycota; c__Agaricomycetes; o__Russulales; f__Russulaceae; g__Russula
OTU940	0	0	19	k__Fungi; p__Ascomycota; c__Eurotiomycetes; o__Eurotiales; f__Trichocomaceae; g__Talaromyces
OTU944	6	5	11	k__Fungi; p__Ascomycota; c__Saccharomycetes; o__Saccharomycetales; f__unidentified; g__Candida
OTU945	0	0	12	k__Fungi; p__Ascomycota; c__Eurotiomycetes; o__Eurotiales; f__Trichocomaceae; g__Sagenomella
OTU946	6	0	15	k__Fungi; p__Basidiomycota; c__unclassified_Basidiomycota; o__unclassified_Basidiomycota; f__unclassified_Basidiomycota; g__unclassified_Basidiomycota
OTU95	45	44	39	k__Fungi; p__Ascomycota; c__Eurotiomycetes; o__Eurotiales; f__Aspergillaceae; g__Aspergillus
OTU950	5	0	14	k__Fungi; p__Basidiomycota; c__Agaricomycetes; o__Russulales; f__Russulaceae; g__unclassified_Russulaceae
OTU953	0	0	14	k__Fungi; p__Ascomycota; c__Eurotiomycetes; o__Chaetothyriales; f__unidentified; g__unidentified
OTU955	0	0	12	k__Fungi; p__Ascomycota; c__Sordariomycetes; o__Hypocreales; f__Sarocladiaceae; g__Sarocladium
OTU957	17	5	10	k__Fungi; p__Ascomycota; c__Saccharomycetes; o__Saccharomycetales; f__Saccharomycetaceae; g__Kazachstania
OTU96	78	104	54	k__Fungi; p__Ascomycota; c__Sordariomycetes; o__Hypocreales; f__Hypocreaceae; g__Trichoderma
OTU960	0	5	11	k__Fungi; p__Ascomycota; c__Sordariomycetes; o__Sordariales; f__Cephalothecaceae; g__Cephalotheca
OTU966	1	6	7	k__Fungi; p__Ascomycota; c__Sordariomycetes; o__Coniochaetales; f__Coniochaetaceae; g__Coniochaeta
OTU968	6	0	12	k__Fungi; p__Ascomycota; c__Sordariomycetes; o__Coniochaetales; f__Coniochaetaceae; g__unidentified
OTU97	38	23	47	k__Fungi; p__Ascomycota; c__Dothideomycetes; o__Cladosporiales; f__Cladosporiaceae; g__Cladosporium
OTU970	13	0	0	k__Fungi; p__Chytridiomycota; c__unclassified_Chytridiomycota; o__unclassified_Chytridiomycota; f__unclassified_Chytridiomycota; g__unclassified_Chytridiomycota
OTU977	7	0	5	k__Fungi; p__Ascomycota; c__Dothideomycetes; o__Dothideales; f__Dothioraceae; g__Kabatina
OTU978	12	1	0	k__Fungi; p__Basidiomycota; c__Agaricomycetes; o__Agaricales; f__Cortinariaceae; g__Hebeloma
OTU98	55	22	34	k__Fungi; p__Basidiomycota; c__Agaricomycetes; o__Agaricales; f__Hygrophoraceae; g__Cuphophyllus
OTU983	5	0	9	k__Fungi; p__Mortierellomycota; c__Mortierellomycetes; o__Mortierellales; f__Mortierellaceae; g__Mortierella
OTU99	92	39	49	k__Fungi; p__Ascomycota; c__Dothideomycetes; o__Pleosporales; f__Phaeosphaeriaceae; g__Phaeosphaeria
OTU998	9	3	0	k__Fungi; p__unclassified_Fungi; c__unclassified_Fungi; o__unclassified_Fungi; f__unclassified_Fungi; g__unclassified_Fungi

## Sheet: Table S2
Table S2 The fungal OTUs associated with S. vaninii fruiting body were annotated into trophic modes
Groups	SH1	SH2	SH3
Algal Parasite--Leaf Saprotroph-Wood Saprotroph	21	53	33
Algal Parasite-Fungal Parasite-Undefined Saprotroph	13	24	12
Animal Endosymbiont-Animal Pathogen-Endophyte-Plant Pathogen-Undefined Saprotroph	28	22	15
Animal Parasite-Fungal Parasite	43	41	59
Animal Pathogen	42	74	37
Animal Pathogen-Dung Saprotroph-Endophyte-Plant Saprotroph-Soil Saprotroph-Wood Saprotroph	12	13	42
Animal Pathogen-Fungal Parasite-Undefined Saprotroph	13	14	1
Animal Pathogen-Plant Pathogen-Wood Saprotroph	89	72	102
Animal Pathogen-Undefined Saprotroph	56	61	68
Arbuscular Mycorrhizal	3	8	5
Bryophyte Parasite-Leaf Saprotroph-Soil Saprotroph-Undefined Saprotroph-Wood Saprotroph	1	12	0
Dung Saprotroph	247	313	210
Dung Saprotroph-Endophyte-Undefined Saprotroph	8	8	19
Dung Saprotroph-Plant Saprotroph	27	69	26
Dung Saprotroph-Plant Saprotroph-Wood Saprotroph	15	83	48
Dung Saprotroph-Soil Saprotroph	17	11	17
Dung Saprotroph-Soil Saprotroph-Undefined Saprotroph	12	4	0
Dung Saprotroph-Soil Saprotroph-Wood Saprotrop	89	269	178
Dung Saprotroph-Wood Saprotroph	30	37	9
Ectomycorrhizal	1190	1964	1230
Ectomycorrhizal-Endophyte-Ericoid Mycorrhizal-Litter Saprotroph-Orchid Mycorrhizal	12	4	3
Ectomycorrhizal-Fungal Parasite	40	10	20
Ectomycorrhizal-Undefined Saprotroph	16	71	58
Endophyte	190	295	135
Endophyte-Fungal Parasite-Plant Pathogen	17	13	17
Endophyte-Lichen Parasite-Plant Pathogen-Undefined Saprotroph	74	20	11
Endophyte-Litter Saprotroph-Wood Saprotroph	12	4	3
Endophyte-Plant Pathogen	36	23	35
Endophyte-Plant Pathogen-Undefined Saprotroph	37	61	38
Endophyte-Soil Saprotroph	10	23	3
Endophyte-Undefined Saprotroph	0	0	17
Ericoid Mycorrhizal	23	18	51
Fungal Parasite	30	48	18
Fungal Parasite-Plant Pathogen-Plant Saprotroph	88	138	87
Leaf Saprotroph	10	59	24
Orchid Mycorrhizal	0	18	8
Plant Pathogen	1479	2659	1433
Plant Pathogen-Undefined Parasite-Undefined Saprotroph	20	0	0
Plant Pathogen-Undefined Saprotroph	100	106	42
Plant Pathogen-Wood Saprotroph	57172	49053	54871
Plant Saprotroph	0	5	7
Plant Saprotroph-Wood Saprotroph	10	6	6
Soil Saprotroph	173	187	198
Undefined Saprotroph	3171	3388	2815
Undefined Saprotroph-Undefined Biotroph	57	61	32
Undefined Saprotroph-Undefined Symbiotroph	109	170	76
Undefined Saprotroph-Wood Saprotroph	116	137	53
Wood Saprotroph	291	433	333

## Sheet: Table S3
Table S3 Trophic modes annotation of associated fungi at genus level
Trophic modes	Phellinus	Phlyctochytrium	Rhizophlyctis	Lulwoana	Russula	Trichocladium	Polyporus	Cortinarius	Schizothecium	unidentified	Calycina	Submersisphaeria	Archaeorhizomyces	Botryotinia	Lactarius	Tomentella	Botryotrichum	Plectosphaerella	Cuphophyllus	Lepista	Laccaria	Humicola	Cadophora	Leptodontidium	Aspergillus	Means	Median	SD	Sums
Pathotroph	0.968742	0.0239853	0	0	0	0	0	0	0	0.000264698	0	0	0	0.00321247	0	0	0	0.00221384	0	0	0	0	0	0	0.00158217	0.04	0	0.193547	1
Saprotroph	0	0	0.152089	0.150022	0	0.112924	0.0884465	0	0.075718	0.0704961	0.071584	0.0683203	0.060705	0	0	0	0.0475413	0	0.0386205	0.033725	0	0.0298085	0	0	0	0.04	0.0298085	0.0483778	1
Symbiotroph	0	0	0	0	0.330947	0	0	0.18987	0	0	0	0	0	0	0.132591	0.126226	0	0	0	0	0.0771679	0	0.0721294	0.0710687	0	0.04	0	0.080441	1

## Sheet: Table S4
Table S4 Trophic modes and their guilds annotation of fungi associated with S. vaninii fruiting body
Reabundance	Taxon	Trophic Mode	Guild	Growth Morphology	Trait	Confidence Ranking	Notes	Citation/Source
0.890752	Phellinus	Pathotroph	Plant Pathogen	Polyporoid	White Rot	Highly Probable	NULL	Gilbertson RL, Ryvarden L. 1987-1987. North American Polypores. Fungiflora, Oslo (ISBN: 978-0945345060)'
0.0220543	Phlyctochytrium	Pathotroph	Plant Pathogen	NULL	NULL	Probable	NULL	Tedersoo L, et al. 2014. Science 346:e1256688 ((https://doi.org/10.1126/science.1256688))'
0.0184035	Mortierella	Saprotroph	Undefined Saprotroph	Microfungus	NULL	Probable	Saprobic in soil and thus frequenctly isolated from soil and material contaminated with soil such as hay or rotten silage and spoil tips (Cannon & Kirk 2007)	Cannon PF, Kirk PM. 2007. Fungal Families of the World. CAB International, Cambridge (ISBN: 978-0851998275); Tedersoo L, et al. 2014. Science 346:e1256688 ((https://doi.org/10.1126/science.1256688)); Purahong W, et al. 2016. Molecular Ecology 25:4059-4074 ((https://doi.org/10.1111/mec.13739))'
0.00762801	Lulwoana	Saprotroph	Undefined Saprotroph	NULL	NULL	Probable	NULL	Tedersoo L, et al. 2014. Science 346:e1256688 ((https://doi.org/10.1126/science.1256688))'
0.00729612	Rhizophlyctis	Saprotroph	Undefined Saprotroph	NULL	NULL	Probable	NULL	James TY, et al. 2006. Nature 443:818-822 ((https://doi.org/10.1038/nature05110))'
0.00574175	Trichocladium	Saprotroph	Undefined Saprotroph	NULL	NULL	Probable	NULL	Tedersoo L, et al. 2014. Science 346:e1256688 ((https://doi.org/10.1126/science.1256688))'
0.00419292	Polyporaceae	Saprotroph	Wood Saprotroph	Polyporoid	Brown Rot-White Rot	Probable	Lignicolous, causing brown or white rot, mostly of broadleaved trees (Cannon & Kirk 2007)	Cannon PF, Kirk PM. 2007. Fungal Families of the World. CAB International, Cambridge (ISBN: 978-0851998275)'
0.00363976	Calycina	Saprotroph	Undefined Saprotroph	NULL	NULL	Probable	NULL	Tedersoo L, et al. 2014. Science 346:e1256688 ((https://doi.org/10.1126/science.1256688))'
0.00347382	Submersisphaeria	Saprotroph	Undefined Saprotroph	NULL	NULL	Probable	NULL	Tedersoo L, et al. 2014. Science 346:e1256688 ((https://doi.org/10.1126/science.1256688))'
0.0031198	Cortinarius	Symbiotroph	Ectomycorrhizal	Agaricoid	NULL	Highly Probable	NULL	Rinaldi AC, et al. 2008. Fungal Diversity 33:1-45 ((http://www.fungaldiversity.org/fdp/sfdp/33-1.pdf)); Tedersoo L, et al. 2010. Mycorrhiza 20:217-263 ((https://doi.org/10.1007/s00572-009-0274-x)); http://mycorrhizas.info/ecmf.html ((http://mycorrhizas.info/ecmf.html))'
0.00296491	Ascobolaceae	Saprotroph	Undefined Saprotroph	NULL	NULL	Probable	NULL	Cannon PF, Kirk PM. 2007. Fungal Families of the World. CAB International, Cambridge (ISBN: 978-0851998275)'
0.00295385	Botryotinia	Pathotroph	Plant Pathogen	NULL	NULL	Probable	NULL	Tedersoo L, et al. 2014. Science 346:e1256688 ((https://doi.org/10.1126/science.1256688))'
0.00294279	Schizothecium	Saprotroph	Undefined Saprotroph	NULL	NULL	Highly Probable	NULL	Bills GF, et al. 2013. Current Opinion in Microbiology 16:549-565 ((https://doi.org/10.1016/j.mib.2013.08.001)); Tedersoo L, et al. 2014. Science 346:e1256688 ((https://doi.org/10.1126/science.1256688))'
0.00260536	Trichoderma	Pathotroph	Animal Pathogen	Microfungus	Soft Rot	Probable	Cause of soft-rot (Seehann et al. 1975); Likely opportunistic human pathogen (Irinyi et al. 2015); Endophyte detection method-culture (Busby et al. 2016)	Seehann G, et al. 1975. List of Fungi in Soft-Rot Tissue Tests. Institute fur Holzbiologie und Holzschutz, Bundesforschungsanstalt fur Forst - und Holzwirtshaft, Hamburg - Lohbrugge, Germany; Andrews JH, et al. 1983. Phytopathology 73228-234; Hanada RE, et al. 2010. Fungal Biology 114:901-910 ((https://doi.org/10.1016/j.funbio.2010.08.006)); Costa IPMW, et al. 2012. Mycotaxon 119:e26 ((http://myc…
0.00245601	Russula	Symbiotroph	Ectomycorrhizal	Agaricoid	NULL	Highly Probable	NULL	Rinaldi AC, et al. 2008. Fungal Diversity 33:1-45 ((http://www.fungaldiversity.org/fdp/sfdp/33-1.pdf)); Tedersoo L, et al. 2010. Mycorrhiza 20:217-263 ((https://doi.org/10.1007/s00572-009-0274-x)); http://mycorrhizas.info/ecmf.html ((http://mycorrhizas.info/ecmf.html))'
0.00241729	Botryotrichum	Saprotroph	Undefined Saprotroph	NULL	NULL	Probable	NULL	Tedersoo L, et al. 2014. Science 346:e1256688 ((https://doi.org/10.1126/science.1256688))'
0.00224581	Lactarius	Symbiotroph	Ectomycorrhizal	Agaricoid	NULL	Highly Probable	Common name - milk-cap	Rinaldi AC, et al. 2008. Fungal Diversity 33:1-45 ((http://www.fungaldiversity.org/fdp/sfdp/33-1.pdf)); Tedersoo L, et al. 2010. Mycorrhiza 20:217-263 ((https://doi.org/10.1007/s00572-009-0274-x)); http://mycorrhizas.info/ecmf.html ((http://mycorrhizas.info/ecmf.html))'
0.00205221	Pseudeurotiaceae	Saprotroph	Undefined Saprotroph	Microfungus	NULL	Probable	Saprobic on woody tissue and rotting vegetation, often isolated from soil (Cannon & Kirk 2007)	Cannon PF, Kirk PM. 2007. Fungal Families of the World. CAB International, Cambridge (ISBN: 978-0851998275)'
0.00204668	Sebacinaceae	Symbiotroph	Ectomycorrhizal	Coralloid	NULL	Probable	Terrestrial forming mycorrhizas with a wide range of plants including orchids, Ericaceae and liverworts as well as ectomycorrhizas with conifers and angiosperm trees (Cannon & Kirk 2007)	Cannon PF, Kirk PM. 2007. Fungal Families of the World. CAB International, Cambridge (ISBN: 978-0851998275)'
0.00203561	Plectosphaerella	Pathotroph	Plant Pathogen	Microfungus	NULL	Probable	Plectosporium was introduced by Palm et al. (1995) for Fusarium tabacinum, the anamorph of Plectosphaerella cucumerina (Carlucci et al. 2012)	Palm et al. 1995. Mycologia 87:397-406 ((https://doi.org/10.1080/00275514.1995.12026545)); Carlucci et al. 2012. Persoonia 28:34-48 ((https://doi.org/10.3767/003158512X638251)); David AS, et al. 2016. Microbial Ecology 71:912-926 ((https://doi.org/10.1007/s00248-015-0712-6)); Li et al. 2017. Mycobiology 45:110-113 ((https://doi.org/10.5941/MYCO.2017.45.2.110))'
0.00171478	Lepista	Saprotroph	Undefined Saprotroph	Agaricoid	NULL	Probable	NULL	Tedersoo L, et al. 2014. Science 346:e1256688 ((https://doi.org/10.1126/science.1256688))'
0.00150458	Cadophora	Symbiotroph	undefined root endophytes	Microfungus	NULL	Highly Probable	Dark Septate Endophyte, known from plant roots.	Tedersoo L, et al. 2010. Mycorrhiza 20:217-263 ((https://doi.org/10.1007/s00572-009-0274-x)); Newsham KK. 2011. New Phytologist 190:783-793 ((https://doi.org/10.1111/j.1469-8137.2010.03611.x)) (as DSE)'
0.0013497	Cuphophyllus	Saprotroph	Undefined Saprotroph	Agaricoid	NULL	Highly Probable	Previously classified as Hygrocybe; carbon signature suggests biotrophy with bryophytes, grasses, or understory plants (Seitzman et al. 2011)	Seitzman BH, et al. 2011. Mycologia 103:280-290 ((https://doi.org/10.3852/10-195)); Lodge J., et al. 2014. Fungal Diversity 64:1-99 ((https://doi.org/10.1007/s13225-013-0259-0)); Lodge J. 2014. Omphalina 5:2-6 ((https://www.fs.fed.us/nrs/pubs/jrnl/2014/nrs_2014_lodge_001.pdf))'
0.0013497	Leptodontidium	Symbiotroph	undefined root endophytes	NULL	NULL	Highly Probable	Dark Septate Endophyte, known from plant roots.	Jumpponen A, Trappe J. 1998. New Phytologist 140:295-310 ((https://doi.org/10.1046/j.1469-8137.1998.00265.x)) (as DSE); Taylor DL, et al. 2014. Ecological Monographs 8:43-20 ((https://esajournals.onlinelibrary.wiley.com/doi/10.1890/12-1693.1))'
0.00105653	Laccaria	Symbiotroph	Ectomycorrhizal	Agaricoid	NULL	Highly Probable	NULL	Rinaldi AC, et al. 2008. Fungal Diversity 33:1-45 ((http://www.fungaldiversity.org/fdp/sfdp/33-1.pdf)); Tedersoo L, et al. 2010. Mycorrhiza 20:217-263 ((https://doi.org/10.1007/s00572-009-0274-x)); http://mycorrhizas.info/ecmf.html ((http://mycorrhizas.info/ecmf.html))'
0.00100674	Thermoascus	Saprotroph	Undefined Saprotroph	NULL	NULL	Probable	NULL	Tedersoo L, et al. 2014. Science 346:e1256688 ((https://doi.org/10.1126/science.1256688))'
0.00099568	Phaeosphaeria	Saprotroph	Undefined Saprotroph	NULL	NULL	Probable	NULL	Tedersoo L, et al. 2014. Science 346:e1256688 ((https://doi.org/10.1126/science.1256688))'
